# Supplementary material for: 1-Acetyl-4-(phenyl­sulfan­yl)imidazolidin-2-one
Source: Acta Crystallogr Sect E Struct Rep Online. 2012 Feb 29;68(Pt 3):o908. doi: 10.1107/S1600536812007908 (PMC3297951; doi:10.1107/S1600536812007908)
Supplement: Supplementary file 2 [file e-68-0o908-Isup2.hkl]

# 
# h,k,l, Fc-squared, Fo-squared, sigma(Fo-squared) and status flag 
# 
data_I
_shelx_title '  P21/n' 
_shelx_refln_list_code          4 
_shelx_F_calc_maximum      106.59 
_exptl_crystal_F_000       496.00 
_reflns_d_resolution_high  0.7925 
 
loop_ 
 _symmetry_equiv_pos_as_xyz 
 'x, y, z' 
 '-x+1/2, y+1/2, -z+1/2' 
 '-x, -y, -z' 
 'x-1/2, -y-1/2, z-1/2' 
 
_cell_length_a     7.0473 
_cell_length_b    14.3274 
_cell_length_c    10.7796 
_cell_angle_alpha  90.000 
_cell_angle_beta   96.921 
_cell_angle_gamma  90.000 
 
_shelx_F_squared_multiplier     1.000 
 
loop_ 
 _refln_index_h 
 _refln_index_k 
 _refln_index_l 
 _refln_F_squared_calc 
 _refln_F_squared_meas 
 _refln_F_squared_sigma 
 _refln_observed_status 
   2   0   0      333.91      301.11      4.36 o 
   4   0   0      407.95      408.96      7.88 o 
   6   0   0       39.88       48.16      1.54 o 
   1   1   0     3055.47     2919.09     44.63 o 
   2   1   0     1734.18     1645.71      5.50 o 
   3   1   0      953.39      954.16      9.29 o 
   4   1   0      921.13      880.24      8.16 o 
   5   1   0      522.42      494.85      7.07 o 
   6   1   0      198.87      186.00      2.70 o 
   7   1   0      274.99      292.92      3.70 o 
   0   2   0     1195.59     1116.45     31.17 o 
   1   2   0     2351.33     2310.32      6.94 o 
   2   2   0      262.14      289.01      2.24 o 
   3   2   0     1283.95     1353.29      6.12 o 
   4   2   0      758.36      800.51      7.78 o 
   5   2   0      106.90      110.81      3.36 o 
   6   2   0      349.67      352.40      3.35 o 
   7   2   0       68.87       82.62      1.96 o 
   8   2   0        0.32        0.61      0.54 o 
   1   3   0     7959.75     7070.78     17.61 o 
   2   3   0      419.45      405.55      2.97 o 
   3   3   0      711.67      712.55      5.31 o 
   4   3   0       96.02       81.21      2.48 o 
   5   3   0      375.55      360.02      5.96 o 
   6   3   0        2.50        2.19      0.55 o 
   7   3   0        0.84        1.93      0.57 o 
   8   3   0        0.14        0.50      0.49 o 
   0   4   0     3638.76     3450.61     25.62 o 
   1   4   0     1300.42     1248.71      7.64 o 
   2   4   0     2268.58     2265.05      9.89 o 
   3   4   0     1646.14     1613.81      8.04 o 
   4   4   0      148.72      153.46      3.43 o 
   5   4   0       65.20       59.27      1.41 o 
   6   4   0     1484.22     1552.57      8.91 o 
   7   4   0        2.00        2.75      0.60 o 
   8   4   0        0.58        2.27      0.71 o 
   1   5   0       37.91       41.01      0.58 o 
   2   5   0     1428.62     1371.37      5.06 o 
   3   5   0     1007.28     1043.73      7.19 o 
   4   5   0      923.66      938.10      7.10 o 
   5   5   0      357.46      355.86      3.47 o 
   6   5   0       97.85       96.15      2.54 o 
   7   5   0        0.41        1.00      0.53 o 
   8   5   0      136.02      140.75      3.00 o 
   0   6   0     1804.43     1665.92     14.87 o 
   1   6   0      886.98      926.57      3.90 o 
   2   6   0      241.46      260.72      3.75 o 
   3   6   0       15.09       11.54      0.90 o 
   4   6   0      417.32      386.97      4.66 o 
   5   6   0      180.13      178.98      2.50 o 
   6   6   0        2.11        6.86      1.44 o 
   7   6   0      755.03      749.10      6.16 o 
   8   6   0       25.40       23.68      1.18 o 
   1   7   0      234.56      233.29      2.19 o 
   2   7   0      216.02      205.25      2.38 o 
   3   7   0      881.67      926.92      5.94 o 
   4   7   0      218.31      236.17      3.77 o 
   5   7   0     1502.19     1548.37     22.01 o 
   6   7   0       53.84       49.12      1.79 o 
   7   7   0      800.58      814.58      7.41 o 
   8   7   0       45.85       55.19      2.29 o 
   0   8   0        9.98        7.24      4.94 o 
   1   8   0     1615.87     1593.90     12.78 o 
   2   8   0        0.76        1.77      0.50 o 
   3   8   0     1633.09     1590.08      8.06 o 
   4   8   0      192.25      199.00      2.62 o 
   5   8   0      145.03      184.05      3.42 o 
   6   8   0      379.13      393.02      4.66 o 
   7   8   0      334.60      316.67      4.30 o 
   1   9   0     2419.87     2380.72     12.61 o 
   2   9   0      296.49      267.64      4.36 o 
   3   9   0      215.45      206.77      3.22 o 
   4   9   0        0.45        1.68      0.46 o 
   5   9   0       24.64       26.80      1.35 o 
   6   9   0        9.09       10.47      0.82 o 
   7   9   0        0.37        0.99      0.45 o 
   0  10   0       58.67       70.00      2.76 o 
   1  10   0        3.43        3.19      0.83 o 
   2  10   0       16.76       15.48      1.03 o 
   3  10   0      228.18      220.58      3.17 o 
   4  10   0      198.94      189.54      3.10 o 
   5  10   0        0.01        0.46      0.48 o 
   6  10   0     1157.49     1129.21      7.96 o 
   7  10   0       51.43       45.58      1.59 o 
   1  11   0      124.28      117.53      1.83 o 
   2  11   0      946.17      942.55      6.46 o 
   3  11   0      321.90      318.70      5.53 o 
   4  11   0      540.22      559.17      9.16 o 
   5  11   0       45.01       44.78      1.75 o 
   6  11   0      172.97      173.34      2.47 o 
   7  11   0       71.89       66.95      2.20 o 
   0  12   0      428.96      413.75      6.32 o 
   1  12   0       20.26       14.88      0.84 o 
   2  12   0        3.01        2.97      0.65 o 
   3  12   0       49.23       45.97      2.20 o 
   4  12   0      461.37      455.02      6.26 o 
   5  12   0       91.07       89.06      2.78 o 
   6  12   0      112.71      105.58      5.45 o 
   1  13   0      122.23      113.10      2.72 o 
   2  13   0      353.33      363.56      5.95 o 
   3  13   0      352.41      360.08      6.15 o 
   4  13   0      119.57      119.93      3.87 o 
   6  13   0       17.74       16.43      1.16 o 
   0  14   0      339.32      327.86      8.54 o 
   1  14   0      147.95      140.55      4.58 o 
   2  14   0      170.02      166.50      4.95 o 
   3  14   0       92.10       99.85      5.39 o 
   4  14   0      127.45      134.62      5.52 o 
   5  14   0        4.83        4.04      0.84 o 
   1  15   0      234.88      253.10      4.60 o 
   2  15   0        3.68        2.80      1.37 o 
   3  15   0       71.54       74.52      4.21 o 
   0  16   0        1.92        3.82      0.74 o 
   1  16   0       36.45       34.56      1.53 o 
   2  16   0       32.58       32.12      1.76 o 
   3  16   0       11.21       10.35      1.23 o 
   1  17   0       47.99       48.70      2.15 o 
   2  17   0        0.86        0.79      0.48 o 
  -7   0   1      367.35      386.32      5.13 o 
  -5   0   1      555.61      497.87      9.99 o 
  -3   0   1     4926.88     4931.03     31.45 o 
  -1   0   1     2585.20     2426.56      8.96 o 
   1   0   1     1153.07     1041.97     10.69 o 
   3   0   1     2906.36     3135.07     18.50 o 
   5   0   1     2072.11     2001.88     20.56 o 
   7   0   1       28.25       31.08      3.03 o 
  -7   1   1       50.70       58.84      1.40 o 
  -6   1   1      372.44      361.13      3.05 o 
  -5   1   1     1030.89      964.87      9.81 o 
  -4   1   1     1239.56     1322.42     12.44 o 
  -3   1   1     1333.96     1304.04      8.17 o 
  -2   1   1      101.51       84.89      1.66 o 
  -1   1   1     5172.83     4586.22     12.72 o 
   0   1   1      335.29      334.61      0.91 o 
   1   1   1       37.22       41.03      0.87 o 
   2   1   1      770.09      758.39      5.78 o 
   3   1   1     1673.02     1596.50      7.66 o 
   4   1   1      912.24      862.97      8.29 o 
   5   1   1        3.97        9.16      1.70 o 
   6   1   1      538.69      500.60      4.78 o 
   7   1   1      164.09      170.57      4.36 o 
  -8   2   1      287.05      296.43      4.56 o 
  -7   2   1      156.94      158.67      2.50 o 
  -6   2   1       18.92       15.27      0.70 o 
  -5   2   1      281.55      287.77      5.37 o 
  -4   2   1       16.88        9.32      0.92 o 
  -3   2   1        1.41        4.09      0.71 o 
  -2   2   1      525.15      531.58      3.05 o 
  -1   2   1      701.58      666.84      3.68 o 
   1   2   1      298.91      343.14      1.89 o 
   2   2   1      279.76      277.48      2.49 o 
   3   2   1      410.23      414.47      3.63 o 
   4   2   1        1.65        2.82      1.07 o 
   5   2   1      331.70      356.50      6.10 o 
   6   2   1      851.06      816.15      9.75 o 
   7   2   1      121.05      111.50      2.56 o 
  -8   3   1      377.07      374.40      4.27 o 
  -7   3   1       72.91       65.28      1.79 o 
  -6   3   1     2039.77     2053.49      9.48 o 
  -5   3   1      114.82      109.53      3.31 o 
  -4   3   1       72.17       85.21      2.69 o 
  -3   3   1     4298.63     4478.17     11.34 o 
  -2   3   1      497.70      469.46      3.75 o 
  -1   3   1      484.80      436.45      7.10 o 
   0   3   1       24.80       22.95      0.72 o 
   1   3   1     1750.43     1720.91      6.61 o 
   2   3   1      402.35      421.04      5.51 o 
   3   3   1      682.03      751.95      4.76 o 
   4   3   1     1211.33     1145.98      8.17 o 
   5   3   1       16.45       17.40      1.08 o 
   6   3   1     1307.51     1305.64      7.40 o 
   7   3   1        2.56        2.79      0.58 o 
  -8   4   1      283.98      296.10      3.70 o 
  -7   4   1      112.42      124.14      2.25 o 
  -6   4   1       54.78       42.78      1.57 o 
  -5   4   1      117.75      137.16      2.08 o 
  -4   4   1     2174.68     2169.21     51.18 o 
  -3   4   1       12.45       23.84      0.90 o 
  -2   4   1       14.37       22.50      0.57 o 
  -1   4   1     4793.44     4630.67     28.61 o 
   0   4   1     8220.14     7469.34     19.79 o 
   1   4   1    11361.78    10025.58    302.37 o 
   2   4   1       44.69       29.20      0.64 o 
   3   4   1      848.00      953.59      5.40 o 
   4   4   1       49.58       43.88      1.52 o 
   5   4   1        1.23        1.35      0.35 o 
   6   4   1      834.29      831.55      6.59 o 
   7   4   1      268.96      294.43      4.48 o 
  -8   5   1       75.75       82.00      2.37 o 
  -7   5   1      233.61      269.68      3.57 o 
  -6   5   1       67.07       66.73      1.94 o 
  -5   5   1      797.64      800.20      5.11 o 
  -4   5   1        0.55        0.15      0.49 o 
  -3   5   1      909.69      902.69      4.77 o 
  -2   5   1      365.78      319.89      2.43 o 
  -1   5   1      603.37      592.40      4.50 o 
   1   5   1     2824.78     2724.70      5.80 o 
   2   5   1      218.70      229.87      2.10 o 
   3   5   1     1621.44     1563.03     11.51 o 
   4   5   1       68.45       75.01      2.05 o 
   5   5   1       74.49       75.88      2.80 o 
   6   5   1      361.24      362.67      4.32 o 
   7   5   1      641.55      628.43      7.67 o 
  -8   6   1       87.57       87.89      2.28 o 
  -7   6   1      622.73      609.12      5.15 o 
  -6   6   1        7.26        6.64      0.81 o 
  -5   6   1      353.04      324.53      3.34 o 
  -4   6   1      566.81      592.68      6.43 o 
  -3   6   1        0.98        1.44      0.52 o 
  -2   6   1      187.81      216.50      2.24 o 
  -1   6   1       16.37       24.21      0.69 o 
   0   6   1      278.75      312.24      2.27 o 
   1   6   1        9.13        6.07      0.32 o 
   2   6   1      242.68      255.02      2.34 o 
   3   6   1      479.27      453.16      4.11 o 
   4   6   1      191.87      214.96      3.55 o 
   5   6   1     1018.28     1025.02      7.87 o 
   6   6   1        5.28       11.57      1.47 o 
   7   6   1        0.39        1.60      0.69 o 
  -8   7   1       23.08       28.93      1.19 o 
  -7   7   1      179.53      181.23      2.39 o 
  -6   7   1       28.49       37.53      1.63 o 
  -5   7   1       97.51       97.27      2.20 o 
  -4   7   1      263.81      268.64      4.40 o 
  -3   7   1     1585.94     1615.30      9.42 o 
  -2   7   1      305.68      290.20      2.78 o 
  -1   7   1      291.17      301.46      4.02 o 
   0   7   1     2914.69     2837.75     11.17 o 
   1   7   1        1.67        2.42      0.34 o 
   2   7   1      404.99      403.50      3.09 o 
   3   7   1       38.67       47.39      1.43 o 
   4   7   1      482.40      492.31      4.38 o 
   5   7   1      554.72      526.64     10.33 o 
   6   7   1      269.48      247.18      3.94 o 
   7   7   1      165.15      175.59      3.37 o 
  -7   8   1        3.06        5.30      0.45 o 
  -6   8   1       32.96       31.72      1.60 o 
  -5   8   1       57.29       49.83      1.59 o 
  -4   8   1      885.02      852.44      7.61 o 
  -3   8   1      593.82      596.56      6.64 o 
  -2   8   1      807.45      780.52      5.81 o 
  -1   8   1       66.94       78.14      1.67 o 
   0   8   1     1001.81     1037.88      5.55 o 
   1   8   1        0.40        7.43      2.12 o 
   2   8   1     2091.69     2054.17     15.25 o 
   3   8   1      562.81      567.81      5.02 o 
   4   8   1      127.82      136.27      2.48 o 
   5   8   1       54.58       46.83      1.96 o 
   6   8   1        2.41        4.18      0.77 o 
   7   8   1      195.86      206.32      3.34 o 
  -7   9   1        5.49        6.66      0.54 o 
  -6   9   1      253.75      259.20      3.63 o 
  -5   9   1       17.80       24.77      1.14 o 
  -4   9   1      149.34      151.22      2.56 o 
  -3   9   1      135.87      131.44      3.58 o 
  -2   9   1      644.40      619.23      5.49 o 
  -1   9   1      302.38      317.08      3.50 o 
   0   9   1        5.76        5.00      0.62 o 
   1   9   1       41.81       45.54      1.29 o 
   2   9   1      384.63      378.37      4.53 o 
   3   9   1       54.78       52.17      1.51 o 
   4   9   1        5.06        3.95      0.79 o 
   5   9   1      205.75      219.65      4.08 o 
   6   9   1      114.43      117.52      2.94 o 
   7   9   1       61.37       70.61      2.19 o 
  -7  10   1      142.68      150.62      2.33 o 
  -6  10   1      336.91      310.75      3.73 o 
  -5  10   1        0.91        1.70      0.43 o 
  -4  10   1      133.02      127.56      2.82 o 
  -3  10   1       33.56       32.62      1.24 o 
  -2  10   1      171.85      182.32      2.77 o 
  -1  10   1     2540.60     2502.26     30.38 o 
   0  10   1        0.43        2.35      0.97 o 
   1  10   1        4.07        5.20      0.90 o 
   2  10   1       12.92       19.78      0.94 o 
   3  10   1     1204.60     1172.70     11.18 o 
   4  10   1      239.00      254.38      4.02 o 
   5  10   1       97.57      106.37      2.75 o 
   6  10   1       52.22       53.26      1.81 o 
   7  10   1       67.62       61.41      2.35 o 
  -7  11   1      120.76      117.02      3.04 o 
  -6  11   1       29.45       29.14      1.03 o 
  -5  11   1        7.07        7.09      0.72 o 
  -4  11   1       99.89       95.22      2.55 o 
  -3  11   1      208.20      197.13      3.81 o 
  -2  11   1       77.01       72.12      1.81 o 
  -1  11   1       89.77      100.84      6.58 o 
   0  11   1       36.47       36.83      1.18 o 
   1  11   1      540.79      510.43      5.98 o 
   2  11   1       25.26       23.56      0.96 o 
   3  11   1       18.17       17.43      1.36 o 
   4  11   1       33.60       35.34      2.04 o 
   5  11   1        0.45        1.03      0.48 o 
   6  11   1       27.05       29.52      1.50 o 
  -6  12   1      104.48      102.94      3.27 o 
  -5  12   1      396.48      419.07      9.19 o 
  -4  12   1      194.42      204.05      4.25 o 
  -3  12   1       61.70       61.54      1.91 o 
  -2  12   1      438.42      433.88      4.83 o 
  -1  12   1      108.56      106.99      1.95 o 
   0  12   1      356.83      330.28      3.87 o 
   1  12   1      378.90      392.97      4.44 o 
   2  12   1      322.70      309.33      4.00 o 
   3  12   1       23.72       23.85      1.61 o 
   4  12   1      119.47      123.54      4.05 o 
   6  12   1       65.25       69.88      2.84 o 
  -6  13   1       20.39       22.22      1.44 o 
  -5  13   1       72.19       74.78      2.28 o 
  -4  13   1       56.29       53.60      2.65 o 
  -3  13   1       73.89       78.40      2.68 o 
  -2  13   1      755.25      744.75      7.15 o 
  -1  13   1        9.62       10.30      1.12 o 
   0  13   1      778.38      754.99      5.73 o 
   1  13   1       17.96       15.03      0.94 o 
   2  13   1      159.27      159.37      2.89 o 
   3  13   1       77.03       81.76      5.07 o 
   5  13   1        0.67        1.47      0.74 o 
  -4  14   1      133.90      139.50      5.58 o 
  -3  14   1       89.44       96.99      5.36 o 
  -2  14   1       65.31       71.71      3.41 o 
  -1  14   1        8.62       11.33      1.18 o 
   0  14   1       54.15       60.01      2.06 o 
   1  14   1       55.64       55.27      1.66 o 
   2  14   1      570.41      577.40      7.91 o 
   3  14   1        0.57        1.91      1.36 o 
  -3  15   1       78.01       76.04      4.27 o 
  -2  15   1       46.04       51.98      2.06 o 
  -1  15   1      171.29      166.91      3.77 o 
   0  15   1        0.25        1.84      0.53 o 
   1  15   1      577.56      583.26      8.26 o 
   2  15   1      185.49      191.76      6.80 o 
   3  15   1      390.96      412.03      9.37 o 
  -3  16   1        8.06        9.11      1.39 o 
  -2  16   1      274.51      259.42     13.99 o 
  -1  16   1      772.58      745.26     11.57 o 
   0  16   1        1.40        1.10      0.72 o 
   1  16   1       18.10       18.98      1.41 o 
   2  16   1        5.62        6.42      0.91 o 
   3  16   1      448.74      412.22      7.26 o 
  -2  17   1      148.05      149.46      4.22 o 
  -1  17   1        0.02        0.78      0.67 o 
   0  17   1       24.21       20.41      1.83 o 
   1  17   1      325.45      286.38      6.09 o 
   2  17   1       62.57       57.44      2.40 o 
  -8   0   2      148.43      158.63      4.53 o 
  -6   0   2      676.61      712.65      5.37 o 
  -4   0   2        9.55       13.04      1.52 o 
  -2   0   2     7797.13     7591.10     21.44 o 
   0   0   2       89.30       86.35      0.74 o 
   2   0   2     1079.84     1030.34      6.07 o 
   4   0   2      592.45      641.29     10.54 o 
   6   0   2        7.95        9.28      0.99 o 
  -8   1   2       10.71       10.31      0.64 o 
  -7   1   2        2.89        3.19      0.93 o 
  -6   1   2      177.18      171.08      2.19 o 
  -5   1   2      134.15      135.13      3.72 o 
  -4   1   2     1212.78     1298.56      9.99 o 
  -3   1   2      396.81      393.30      3.63 o 
  -2   1   2      541.18      529.40      4.54 o 
  -1   1   2     1973.62     1738.82      5.85 o 
   1   1   2     2758.72     2493.20      7.94 o 
   2   1   2      691.49      656.84      2.99 o 
   3   1   2      326.97      286.92      3.52 o 
   4   1   2      838.39      879.86     12.77 o 
   5   1   2       37.70       34.66      1.33 o 
   6   1   2      339.45      346.62      4.26 o 
   7   1   2       15.02       14.10      1.69 o 
  -8   2   2      119.00      114.53      2.37 o 
  -7   2   2       41.70       45.77      1.30 o 
  -6   2   2      171.46      160.84      2.42 o 
  -5   2   2      501.80      474.06      6.91 o 
  -4   2   2      441.14      468.25      5.37 o 
  -3   2   2       54.96       54.93      1.43 o 
  -2   2   2       56.67       41.21      1.24 o 
  -1   2   2     4976.85     4601.45     29.12 o 
   0   2   2     2958.66     2808.88      8.00 o 
   1   2   2     2056.11     1988.14     13.19 o 
   2   2   2      190.22      197.01      1.72 o 
   3   2   2       41.94       45.88      1.22 o 
   4   2   2      210.44      174.21      4.46 o 
   5   2   2     1887.31     1874.24     16.69 o 
   6   2   2        4.30        3.65      0.70 o 
   7   2   2      404.79      436.82     10.90 o 
  -8   3   2        0.01        1.21      0.44 o 
  -7   3   2      526.23      545.08      4.64 o 
  -6   3   2      347.51      378.32      3.74 o 
  -5   3   2      165.20      150.73      3.92 o 
  -4   3   2      949.89     1000.68      7.05 o 
  -3   3   2       68.23       57.93      1.81 o 
  -2   3   2      412.87      422.10      3.83 o 
  -1   3   2      120.53      126.37      0.94 o 
   0   3   2     6673.10     6194.22     42.32 o 
   1   3   2     8548.85     8114.32     27.50 o 
   2   3   2      141.87      147.21      1.42 o 
   3   3   2     3541.73     3514.06     15.19 o 
   4   3   2      497.60      547.64      5.65 o 
   5   3   2      689.78      653.95      6.77 o 
   6   3   2      402.33      374.12      4.87 o 
   7   3   2       26.64       31.84      1.64 o 
  -8   4   2      100.51      101.49      2.21 o 
  -7   4   2        1.15        2.36      0.50 o 
  -6   4   2      102.15      102.46      1.98 o 
  -5   4   2      489.99      512.64      6.31 o 
  -4   4   2      136.24      125.20      4.41 o 
  -3   4   2      822.33      814.38      7.66 o 
  -2   4   2     1641.66     1583.99     11.03 o 
  -1   4   2      953.96      968.04      4.69 o 
   0   4   2     2619.48     2654.13      6.17 o 
   1   4   2     2268.48     2163.63      7.46 o 
   2   4   2      143.16      143.60      1.43 o 
   3   4   2       42.89       39.88      0.97 o 
   4   4   2       11.58       17.12      1.00 o 
   5   4   2        6.29        7.34      0.61 o 
   6   4   2        0.40        0.53      0.74 o 
   7   4   2       46.64       46.53      1.94 o 
  -8   5   2       54.83       60.65      1.64 o 
  -7   5   2      318.76      313.11      3.51 o 
  -6   5   2     1126.59     1150.81      7.12 o 
  -5   5   2       21.55       23.56      0.86 o 
  -4   5   2        3.03       11.52      1.17 o 
  -3   5   2      170.40      163.90      2.08 o 
  -2   5   2      513.10      515.66      2.82 o 
  -1   5   2      191.65      189.17      1.43 o 
   0   5   2     1670.07     1607.69      4.51 o 
   1   5   2      132.72      147.52      1.77 o 
   2   5   2       32.29       31.43      0.80 o 
   3   5   2      422.81      425.85      3.51 o 
   4   5   2       77.21       76.98      2.10 o 
   5   5   2       43.35       50.13      1.59 o 
   6   5   2     1328.82     1357.73     11.19 o 
   7   5   2       11.69        7.73      0.91 o 
  -8   6   2      239.78      248.07      4.96 o 
  -7   6   2       27.39       28.85      1.21 o 
  -6   6   2      954.61      919.01      7.13 o 
  -5   6   2       92.86      109.34      1.95 o 
  -4   6   2      241.12      232.50      3.92 o 
  -3   6   2      164.20      162.77      2.57 o 
  -2   6   2      499.76      469.62      3.66 o 
  -1   6   2       69.40       83.69      0.94 o 
   0   6   2      365.21      384.56      2.59 o 
   1   6   2      150.86      140.20      1.65 o 
   2   6   2     2502.45     2493.42      9.65 o 
   3   6   2       25.06       26.74      0.96 o 
   4   6   2     1302.77     1291.12      8.79 o 
   5   6   2        0.78        2.34      0.87 o 
   6   6   2        0.40        1.50      0.70 o 
   7   6   2      139.74      142.05      3.06 o 
  -8   7   2       10.92       12.39      0.82 o 
  -7   7   2      267.69      287.47      3.53 o 
  -6   7   2        3.37        3.05      0.68 o 
  -5   7   2       10.53       16.39      1.12 o 
  -4   7   2       97.45       77.65      2.36 o 
  -3   7   2       80.56       69.64      1.76 o 
  -2   7   2      439.17      477.77      4.00 o 
  -1   7   2      302.47      281.33      2.69 o 
   0   7   2     1152.24     1216.40      4.98 o 
   1   7   2     1267.46     1405.96      9.19 o 
   2   7   2       89.38       94.39      1.84 o 
   3   7   2      838.07      791.01      5.89 o 
   4   7   2       59.33       50.46      1.48 o 
   5   7   2      434.08      455.99     13.95 o 
   6   7   2       13.50       18.74      1.55 o 
   7   7   2      316.56      320.71      5.37 o 
  -7   8   2       17.26       17.35      0.83 o 
  -6   8   2      143.04      145.19      3.03 o 
  -5   8   2      133.49      127.52      3.34 o 
  -4   8   2      459.53      464.19      5.91 o 
  -3   8   2      531.96      479.77      5.96 o 
  -2   8   2        3.76        4.26      0.60 o 
  -1   8   2      917.16      916.08      4.69 o 
   0   8   2      704.37      765.25      6.98 o 
   1   8   2      329.15      307.58      3.07 o 
   2   8   2       97.43       96.42      1.71 o 
   3   8   2       60.87       56.13      1.93 o 
   4   8   2       21.65       26.40      0.93 o 
   5   8   2      122.17      123.25      3.91 o 
   6   8   2      170.35      186.11      3.77 o 
   7   8   2      583.09      600.02      6.57 o 
  -7   9   2      361.70      337.96      3.14 o 
  -6   9   2      264.67      269.32      4.37 o 
  -5   9   2      172.18      159.20      3.17 o 
  -4   9   2      369.36      352.57      4.54 o 
  -3   9   2      845.17      823.53      7.30 o 
  -2   9   2      146.31      151.49      2.68 o 
  -1   9   2     1191.53     1187.92      5.28 o 
   0   9   2      601.18      619.04      6.45 o 
   1   9   2      204.86      224.52      2.58 o 
   2   9   2      698.77      685.24      6.33 o 
   3   9   2      433.37      424.39      7.69 o 
   4   9   2        4.79        8.29      0.71 o 
   5   9   2       16.66       14.35      1.09 o 
   6   9   2       81.85       87.52      2.41 o 
   7   9   2      156.80      162.13      4.40 o 
  -7  10   2        0.15        0.17      0.26 o 
  -6  10   2        1.74        2.47      0.50 o 
  -5  10   2       77.72       80.94      2.22 o 
  -4  10   2        4.94        4.61      0.68 o 
  -3  10   2        7.45        7.47      0.59 o 
  -2  10   2      520.01      518.77      4.77 o 
  -1  10   2      561.51      598.39      8.30 o 
   0  10   2       32.24       36.72      1.21 o 
   1  10   2      163.29      174.68      5.61 o 
   2  10   2     1011.33      971.47      5.76 o 
   3  10   2       15.15       16.20      1.08 o 
   4  10   2     1362.93     1369.33     12.66 o 
   5  10   2       72.25       72.65      2.15 o 
   6  10   2       18.00       19.12      1.57 o 
  -7  11   2       77.70       74.69      2.36 o 
  -6  11   2      194.97      180.50      2.56 o 
  -5  11   2      144.26      148.37      2.87 o 
  -4  11   2      729.68      728.49      8.19 o 
  -3  11   2      278.84      282.14      3.97 o 
  -2  11   2       25.26       31.77      1.01 o 
  -1  11   2        7.09        5.58      0.64 o 
   0  11   2        2.19        7.09      0.62 o 
   1  11   2      188.76      184.07      2.82 o 
   2  11   2      707.11      723.22      6.18 o 
   3  11   2      261.09      256.98      3.67 o 
   4  11   2      128.67      134.93      4.15 o 
   5  11   2       99.51       93.67      4.54 o 
   6  11   2      411.49      430.91      7.64 o 
  -6  12   2      199.34      188.87      3.34 o 
  -5  12   2      115.24      118.44      2.76 o 
  -4  12   2       59.31       60.47      2.32 o 
  -3  12   2       10.66        9.39      1.50 o 
  -2  12   2       13.46       11.93      1.03 o 
  -1  12   2      124.22      114.28      2.18 o 
   0  12   2      133.21      131.50      2.50 o 
   1  12   2      371.65      352.03      4.74 o 
   2  12   2      447.27      448.00      5.48 o 
   3  12   2      322.79      331.14      5.24 o 
   5  12   2      245.33      248.01      6.39 o 
   6  12   2        0.86        2.07      0.60 o 
  -6  13   2        5.75        5.05      0.79 o 
  -5  13   2      326.24      310.51      7.14 o 
  -4  13   2       61.62       60.40      2.74 o 
  -3  13   2      366.88      377.91      5.75 o 
  -2  13   2       20.79       22.26      1.16 o 
  -1  13   2      663.04      649.66      8.30 o 
   0  13   2       12.84       14.69      0.97 o 
   1  13   2       18.29       24.26      1.86 o 
   2  13   2      160.89      168.02      3.29 o 
   3  13   2       60.21       58.02      4.22 o 
   5  13   2      150.51      160.43      4.05 o 
  -4  14   2       57.19       58.19      3.60 o 
  -3  14   2        8.21        6.51      1.77 o 
  -2  14   2       17.96       18.89      1.92 o 
  -1  14   2       11.71       13.61      1.26 o 
   0  14   2        2.48        4.12      0.74 o 
   1  14   2      257.77      277.21      4.71 o 
   2  14   2       45.21       45.11      2.30 o 
  -4  15   2        2.43        2.76      0.95 o 
  -3  15   2       84.80       84.89      4.45 o 
  -2  15   2        3.95        4.26      1.02 o 
  -1  15   2        1.36        2.42      0.96 o 
   0  15   2      150.58      146.65      5.54 o 
   1  15   2        0.42        0.51      0.57 o 
   2  15   2      201.82      212.97      6.85 o 
  -3  16   2       58.10       51.89      2.89 o 
  -2  16   2       37.06       37.61      2.79 o 
  -1  16   2      130.97      127.27      3.67 o 
   0  16   2       55.25       50.99      2.30 o 
   1  16   2        0.25        0.61      0.94 o 
   2  16   2        5.13        3.49      1.07 o 
   3  16   2       13.25       14.57      1.45 o 
  -2  17   2      104.01       96.77      3.34 o 
  -1  17   2      270.30      248.32      5.51 o 
   0  17   2      151.77      141.61      6.36 o 
   1  17   2       63.25       61.42      2.88 o 
   2  17   2        1.99        3.26      0.68 o 
  -7   0   3      243.64      206.54      3.91 o 
  -5   0   3     1783.77     1648.17     18.69 o 
  -3   0   3       68.16       36.88      2.15 o 
  -1   0   3      326.46      336.35      3.21 o 
   1   0   3      501.21      494.27      2.62 o 
   3   0   3     1687.61     1700.49     15.80 o 
   5   0   3      842.60      790.48     12.07 o 
  -8   1   3      145.86      147.59      2.26 o 
  -7   1   3      449.96      447.67      4.17 o 
  -6   1   3     1259.29     1212.64      7.96 o 
  -5   1   3     1651.26     1615.34     13.03 o 
  -4   1   3     3306.24     3472.03     16.92 o 
  -3   1   3       31.12       40.53      1.29 o 
  -2   1   3        7.35       10.69      0.77 o 
  -1   1   3     1616.22     1488.86      6.90 o 
   0   1   3      922.48      941.07      3.50 o 
   1   1   3      508.48      478.15      3.34 o 
   2   1   3     1500.30     1430.53     11.77 o 
   3   1   3       26.85       40.98      1.96 o 
   4   1   3      880.25      895.45      9.28 o 
   5   1   3       10.36        9.40      0.77 o 
   6   1   3      456.76      452.14      6.33 o 
  -8   2   3        8.60       11.45      0.70 o 
  -7   2   3       34.47       28.91      1.06 o 
  -6   2   3      195.02      212.89      2.61 o 
  -5   2   3      576.32      599.82      7.94 o 
  -4   2   3       77.66       80.27      2.09 o 
  -3   2   3      245.57      228.65      3.78 o 
  -2   2   3     1714.88     1725.08     10.05 o 
  -1   2   3       49.52       48.05      0.66 o 
   0   2   3     7160.73     6612.21     22.20 o 
   1   2   3     1026.15      996.45      6.50 o 
   2   2   3       15.65       11.84      0.71 o 
   3   2   3      289.60      278.54      2.84 o 
   4   2   3     1049.67     1046.50      9.99 o 
   5   2   3      651.67      657.61     11.36 o 
   6   2   3      894.78      934.96     16.88 o 
   8   2   3       60.10       67.00      2.39 o 
  -8   3   3      535.96      547.73      4.83 o 
  -7   3   3        1.21        1.24      0.44 o 
  -6   3   3      325.43      321.81      3.51 o 
  -5   3   3        0.66        2.73      0.47 o 
  -4   3   3       30.01       18.26      1.26 o 
  -3   3   3      237.05      248.93      3.22 o 
  -2   3   3      609.22      532.53      6.74 o 
  -1   3   3       36.22       40.71      0.69 o 
   0   3   3     2601.61     2546.92      7.10 o 
   1   3   3      450.78      483.22      3.55 o 
   2   3   3     1660.29     1579.77      8.09 o 
   3   3   3       79.77       83.83      1.44 o 
   4   3   3     1303.66     1264.41      7.59 o 
   5   3   3      191.94      187.86      3.07 o 
   6   3   3      836.05      802.95      8.58 o 
  -8   4   3       70.39       65.32      1.73 o 
  -7   4   3      641.41      661.22      5.10 o 
  -6   4   3      582.82      560.65      4.66 o 
  -5   4   3        4.36        5.51      0.48 o 
  -4   4   3      162.40      194.84      3.31 o 
  -3   4   3     4152.10     4347.84     18.48 o 
  -2   4   3      115.59      109.01      1.46 o 
  -1   4   3       67.40       78.35      0.89 o 
   0   4   3     2970.23     2997.09     18.63 o 
   1   4   3      150.52      134.58      1.93 o 
   2   4   3     1239.12     1318.30      5.20 o 
   3   4   3       15.41        9.51      0.70 o 
   4   4   3      526.81      503.15      5.15 o 
   5   4   3        1.13        2.24      0.51 o 
   6   4   3        3.04        4.60      0.72 o 
   7   4   3      183.25      184.94      5.68 o 
  -8   5   3       25.54       26.96      1.10 o 
  -7   5   3      377.27      418.54      3.64 o 
  -6   5   3       44.86       43.48      1.48 o 
  -5   5   3      152.51      162.39      1.96 o 
  -4   5   3      421.19      404.01      5.07 o 
  -3   5   3      122.46      158.03      2.07 o 
  -2   5   3       87.55       80.33      1.34 o 
  -1   5   3      364.46      335.67      1.90 o 
   0   5   3        7.95       11.40      1.04 o 
   1   5   3     2567.53     2538.14      9.70 o 
   2   5   3     1537.20     1637.42      7.63 o 
   3   5   3       44.52       60.29      1.74 o 
   4   5   3        4.96       11.38      0.87 o 
   5   5   3     2630.00     2670.17     15.41 o 
   6   5   3        4.64        5.85      0.93 o 
   7   5   3       14.02       13.73      1.45 o 
  -8   6   3        0.06        0.47      0.33 o 
  -7   6   3        5.82        4.46      0.52 o 
  -6   6   3      162.53      160.48      2.73 o 
  -5   6   3      211.38      210.83      2.94 o 
  -4   6   3       13.19       12.80      1.01 o 
  -3   6   3      558.59      554.17      8.09 o 
  -2   6   3       20.90       14.76      0.71 o 
  -1   6   3     4176.69     4286.91      8.09 o 
   0   6   3       20.53       14.43      0.60 o 
   1   6   3      996.10      982.77      7.71 o 
   2   6   3      268.66      269.80      2.83 o 
   3   6   3     2710.09     2612.86     19.60 o 
   4   6   3       41.86       44.29      1.35 o 
   5   6   3       32.83       41.82      2.03 o 
   6   6   3       86.19       80.16      2.22 o 
   7   6   3      570.34      564.10     10.19 o 
  -8   7   3      190.99      178.55      2.74 o 
  -7   7   3        5.70        6.80      0.64 o 
  -6   7   3       56.89       63.34      1.71 o 
  -5   7   3      422.20      382.97      4.51 o 
  -4   7   3       17.16       18.07      0.87 o 
  -3   7   3       50.15       51.25      1.73 o 
  -2   7   3      465.16      449.73      3.29 o 
  -1   7   3      538.18      552.05      2.93 o 
   0   7   3     4178.59     4275.58     21.84 o 
   1   7   3     2478.64     2518.30      9.22 o 
   2   7   3     1380.79     1384.62      6.71 o 
   3   7   3       64.77       75.77      1.70 o 
   4   7   3        4.39        4.54      0.52 o 
   5   7   3       70.56       75.51      2.61 o 
   6   7   3        0.84        1.01      0.89 o 
  -7   8   3       81.84       84.99      1.71 o 
  -6   8   3      381.46      404.14      4.41 o 
  -5   8   3      185.93      189.48      3.54 o 
  -4   8   3      496.98      484.16      5.76 o 
  -3   8   3       28.14       29.99      1.48 o 
  -2   8   3      562.85      600.82      4.46 o 
  -1   8   3     1870.44     1915.18      7.62 o 
   0   8   3       28.28       50.38      1.07 o 
   1   8   3      365.12      371.40      3.66 o 
   2   8   3        6.05        6.57      0.72 o 
   3   8   3      253.34      254.53      3.40 o 
   4   8   3      108.78      109.66      4.59 o 
   5   8   3       34.31       31.53      1.69 o 
   6   8   3      248.47      278.69      5.39 o 
  -7   9   3       17.36       18.29      0.68 o 
  -6   9   3      101.90      105.73      2.48 o 
  -5   9   3      425.26      419.69      5.15 o 
  -4   9   3      987.61      954.64     13.09 o 
  -3   9   3      131.50      140.88      2.19 o 
  -2   9   3     2286.54     2342.05     12.12 o 
  -1   9   3      908.77      924.45     11.26 o 
   0   9   3     1089.03     1100.22      5.70 o 
   1   9   3       45.77       43.45      1.35 o 
   2   9   3      822.75      841.97     10.84 o 
   3   9   3       76.40       75.28      1.53 o 
   4   9   3       52.98       52.40      2.04 o 
   5   9   3       63.99       69.09      2.30 o 
   6   9   3       69.95       71.95      2.49 o 
  -7  10   3      799.66      751.93      4.56 o 
  -6  10   3      159.50      164.31      2.78 o 
  -5  10   3      179.73      172.94      2.82 o 
  -4  10   3       11.00       11.33      1.41 o 
  -3  10   3     1320.17     1319.33     13.01 o 
  -2  10   3       67.08       63.61      1.73 o 
  -1  10   3     1039.54     1120.43     10.86 o 
   0  10   3      209.29      210.19      3.01 o 
   1  10   3     1173.19     1133.05      6.01 o 
   2  10   3      210.70      221.40      3.40 o 
   3  10   3        8.68       11.66      1.00 o 
   4  10   3       22.19       22.56      2.72 o 
   5  10   3      164.27      174.93      6.24 o 
   6  10   3      135.99      137.23      4.54 o 
  -6  11   3       20.48       20.30      0.87 o 
  -5  11   3       27.00       33.91      1.54 o 
  -4  11   3        0.53        1.46      0.68 o 
  -3  11   3       35.38       38.25      2.05 o 
  -2  11   3       13.55        9.76      0.72 o 
  -1  11   3      763.84      738.56     11.96 o 
   0  11   3      207.48      201.63      4.61 o 
   1  11   3      114.36      116.49      2.09 o 
   2  11   3       28.53       37.21      1.90 o 
   3  11   3      290.18      288.75      4.47 o 
   4  11   3       16.00       16.07      2.02 o 
   5  11   3       62.52       75.63      3.71 o 
   6  11   3        4.80        2.98      0.54 o 
  -6  12   3       47.07       45.41      1.31 o 
  -5  12   3      166.69      161.84      3.92 o 
  -4  12   3      382.51      386.08      5.70 o 
  -3  12   3       51.50       51.72      1.59 o 
  -2  12   3       30.35       30.26      1.20 o 
  -1  12   3      117.62      113.96      2.64 o 
   0  12   3      325.56      306.79      5.04 o 
   1  12   3       12.02       14.77      1.07 o 
   2  12   3       76.00       68.71      2.52 o 
   3  12   3      133.00      138.71      4.08 o 
   4  12   3      170.19      172.98      5.44 o 
   5  12   3       49.01       46.08      2.40 o 
   6  12   3       15.48        8.51      0.89 o 
  -5  13   3      200.91      194.81      2.97 o 
  -4  13   3      588.18      605.07      7.53 o 
  -3  13   3       25.76       28.84      2.03 o 
  -2  13   3      225.13      228.40      3.47 o 
  -1  13   3       74.88       84.24      2.33 o 
   0  13   3      107.22       99.87      3.06 o 
   1  13   3        0.16        1.58      0.75 o 
   2  13   3      158.39      166.07      3.27 o 
   3  13   3        8.38        7.83      1.37 o 
  -4  14   3      537.13      516.26     10.42 o 
  -3  14   3      362.69      358.63      7.65 o 
  -2  14   3        1.70        2.64      1.04 o 
  -1  14   3       67.76       68.07      2.62 o 
   0  14   3      791.28      841.13      8.78 o 
   1  14   3        6.48        7.69      0.92 o 
   2  14   3        4.85        5.52      1.28 o 
   3  14   3      612.33      616.66      9.00 o 
  -4  15   3        8.87        9.17      1.24 o 
  -3  15   3       24.50       25.15      2.45 o 
  -2  15   3       68.84       67.28      2.98 o 
  -1  15   3      212.11      218.43      5.53 o 
   0  15   3       18.16       17.92      1.33 o 
   1  15   3        9.86        8.90      0.91 o 
   2  15   3      253.91      259.42      4.77 o 
   4  15   3       52.87       48.07      3.02 o 
  -3  16   3      188.51      191.15      5.09 o 
  -2  16   3       82.90       81.53      3.90 o 
  -1  16   3       22.75       25.77      1.70 o 
   0  16   3       44.49       41.34      2.04 o 
   1  16   3      186.40      184.43     11.21 o 
   2  16   3       23.56       24.07      2.04 o 
   3  16   3       35.99       38.70      2.03 o 
  -2  17   3       40.93       35.71      1.92 o 
  -1  17   3      273.31      261.70      5.37 o 
   0  17   3       47.35       44.75      5.22 o 
   1  17   3       67.01       73.44      2.92 o 
   2  17   3       10.01       10.39      0.96 o 
  -8   0   4       94.15       91.45      2.69 o 
  -6   0   4      577.58      583.31      6.14 o 
  -4   0   4     3026.66     3125.00     23.63 o 
  -2   0   4     3699.47     3888.29     13.54 o 
   0   0   4     3086.14     3039.37     67.03 o 
   2   0   4     3222.63     3530.01     18.88 o 
   4   0   4      569.80      606.04     11.49 o 
   8   0   4     1581.26     1527.04     11.16 o 
  -8   1   4       79.70       76.52      1.61 o 
  -7   1   4        1.09        2.58      0.66 o 
  -6   1   4     1228.34     1213.93      5.80 o 
  -5   1   4      190.37      190.65      2.24 o 
  -4   1   4       44.44       49.17      2.15 o 
  -3   1   4        7.48       16.88      1.15 o 
  -2   1   4     1211.82     1192.10      9.60 o 
  -1   1   4      707.02      719.05      4.19 o 
   0   1   4      610.38      585.02      2.68 o 
   1   1   4     2976.26     2940.13      6.06 o 
   2   1   4      192.69      203.38      2.83 o 
   3   1   4     1297.97     1338.89      9.15 o 
   4   1   4      674.94      663.96      6.42 o 
   5   1   4      186.64      193.31      3.65 o 
   8   1   4       88.65       90.12      2.57 o 
  -8   2   4        1.99        2.01      0.40 o 
  -7   2   4      226.69      260.47      2.96 o 
  -6   2   4       15.12       21.52      0.84 o 
  -5   2   4     1095.29     1100.33     11.41 o 
  -4   2   4       63.33       68.78      2.51 o 
  -3   2   4      301.80      293.99      3.54 o 
  -2   2   4     1708.61     1792.87     11.98 o 
  -1   2   4      803.30      720.04      5.17 o 
   0   2   4     2391.53     2486.27      9.85 o 
   1   2   4        2.46       10.30      0.48 o 
   2   2   4     2735.10     2685.06     20.51 o 
   3   2   4      111.74      107.07      1.64 o 
   4   2   4       82.13       80.16      2.58 o 
   5   2   4      163.70      153.90      2.88 o 
  -8   3   4        6.30        4.89      0.50 o 
  -7   3   4      134.27      127.75      2.09 o 
  -6   3   4      240.96      239.61      2.68 o 
  -5   3   4      247.33      252.19      2.72 o 
  -4   3   4      176.87      183.68      3.38 o 
  -3   3   4     2011.44     2033.72     10.03 o 
  -2   3   4       21.25       25.70      0.69 o 
  -1   3   4     1664.53     1709.18     16.89 o 
   0   3   4        0.93        1.65      0.23 o 
   1   3   4     1141.97     1088.92      4.89 o 
   2   3   4      154.62      164.42      2.31 o 
   3   3   4      100.33       81.44      1.39 o 
   4   3   4        1.93        4.94      1.71 o 
   5   3   4       91.13      104.13      2.68 o 
   6   3   4        3.29        6.52      1.13 o 
  -8   4   4       80.12       81.89      1.64 o 
  -7   4   4      323.91      290.33      3.37 o 
  -6   4   4     1414.94     1377.22      6.40 o 
  -5   4   4      278.13      255.88      3.43 o 
  -4   4   4      196.64      176.47      2.86 o 
  -3   4   4        3.06        7.47      0.61 o 
  -2   4   4      311.53      307.94      2.60 o 
  -1   4   4     2085.39     2113.85      9.86 o 
   0   4   4      389.07      428.09      2.75 o 
   1   4   4      880.13      982.13      8.07 o 
   2   4   4      902.51      909.64      4.99 o 
   3   4   4       65.61       62.43      1.41 o 
   4   4   4       88.82       87.63      1.94 o 
   5   4   4       22.32       20.30      1.48 o 
   6   4   4      747.58      748.24      7.99 o 
   7   4   4        8.28        9.85      0.93 o 
  -8   5   4      509.14      526.09      5.44 o 
  -7   5   4      105.48      109.77      2.04 o 
  -6   5   4      149.59      154.78      2.49 o 
  -5   5   4      263.34      236.85      3.16 o 
  -4   5   4      577.84      589.40      4.66 o 
  -3   5   4       35.81       40.08      1.12 o 
  -2   5   4      442.29      386.53      3.94 o 
  -1   5   4      843.98      864.25      3.91 o 
   0   5   4      146.07      120.78      1.81 o 
   1   5   4       72.53       79.06      1.72 o 
   2   5   4      104.48      110.18      1.96 o 
   3   5   4      182.43      180.77      2.96 o 
   4   5   4      510.51      480.83      4.83 o 
   5   5   4     1165.24     1153.59     10.13 o 
   6   5   4        6.74        9.60      0.96 o 
   7   5   4       91.52       88.98      2.37 o 
  -8   6   4      473.05      509.78      4.87 o 
  -7   6   4       50.04       49.71      1.46 o 
  -6   6   4       10.08        8.46      0.68 o 
  -5   6   4      520.53      510.56      5.69 o 
  -4   6   4     2341.31     2303.11     26.81 o 
  -3   6   4       51.33       47.78      1.42 o 
  -2   6   4        2.01        2.34      0.44 o 
  -1   6   4      878.54      972.36      5.88 o 
   0   6   4     1695.00     1755.40      7.26 o 
   1   6   4     2023.07     2198.50      9.51 o 
   2   6   4        3.57        5.07      0.53 o 
   3   6   4      795.14      766.53      5.32 o 
   4   6   4       16.11       18.36      0.79 o 
   5   6   4      687.24      731.63      7.96 o 
   6   6   4       25.74       23.91      1.41 o 
   7   6   4        1.00        1.35      0.66 o 
  -8   7   4        6.64        5.88      0.70 o 
  -7   7   4        1.19        1.72      0.39 o 
  -6   7   4      362.86      355.26      3.97 o 
  -5   7   4       79.04       76.72      1.71 o 
  -4   7   4       25.08       27.17      1.36 o 
  -3   7   4        1.87        3.13      0.93 o 
  -2   7   4      810.28      796.67      6.83 o 
  -1   7   4        0.10        2.25      0.88 o 
   0   7   4       77.96       71.11      1.45 o 
   1   7   4      128.40      118.13      2.36 o 
   2   7   4      171.97      170.16      2.43 o 
   3   7   4      532.29      517.72      3.84 o 
   4   7   4        0.92        2.21      0.53 o 
   5   7   4     1221.79     1188.92     20.57 o 
   6   7   4      375.36      390.80      5.58 o 
   7   7   4      177.15      157.04      4.02 o 
  -7   8   4      323.89      326.25      3.78 o 
  -6   8   4        9.01       10.63      0.85 o 
  -5   8   4       24.77       21.12      1.12 o 
  -4   8   4      187.79      194.05      4.23 o 
  -3   8   4      125.83      132.88      2.53 o 
  -2   8   4      174.44      215.22      3.29 o 
  -1   8   4      618.22      597.28      4.34 o 
   0   8   4       14.74       13.00      0.70 o 
   1   8   4      249.26      265.94      3.21 o 
   2   8   4      206.61      223.37      3.11 o 
   3   8   4      578.50      550.89      4.70 o 
   4   8   4      124.80      118.66      2.76 o 
   5   8   4      398.54      408.42      7.59 o 
   6   8   4       30.82       25.95      1.66 o 
   7   8   4      119.88      131.07      3.22 o 
  -7   9   4      185.31      183.16      1.91 o 
  -6   9   4       90.94       96.26      2.05 o 
  -5   9   4      901.16      879.31      6.91 o 
  -4   9   4      282.67      285.10      4.22 o 
  -3   9   4     2116.20     2134.82     13.82 o 
  -2   9   4        3.90        2.30      0.53 o 
  -1   9   4      188.20      195.02      2.60 o 
   0   9   4      392.09      380.32      3.68 o 
   1   9   4      120.21      112.69      2.32 o 
   2   9   4        0.92        3.83      0.60 o 
   3   9   4      640.05      617.65      7.20 o 
   4   9   4      147.72      163.93      3.77 o 
   5   9   4      187.33      192.03      6.48 o 
   6   9   4      331.47      331.51      5.08 o 
  -7  10   4      129.59      140.48      2.04 o 
  -6  10   4       49.09       48.16      1.31 o 
  -5  10   4      297.93      309.67      4.88 o 
  -4  10   4        7.16       11.35      1.42 o 
  -3  10   4      195.89      210.76      3.49 o 
  -2  10   4        0.49        0.56      0.38 o 
  -1  10   4      102.88      106.79      2.04 o 
   0  10   4        2.36        7.30      0.81 o 
   1  10   4      342.51      361.56      3.50 o 
   2  10   4     2694.09     2669.43     18.74 o 
   3  10   4      203.93      219.09      4.53 o 
   4  10   4       85.87       94.43      3.40 o 
   5  10   4      134.97      131.86      4.87 o 
   6  10   4      597.59      599.87      8.79 o 
  -6  11   4       82.52       82.55      1.49 o 
  -5  11   4      328.35      317.00      6.62 o 
  -4  11   4       51.85       51.72      1.94 o 
  -3  11   4       13.54       14.26      1.15 o 
  -2  11   4      355.44      349.89      3.84 o 
  -1  11   4      123.52      126.90      2.52 o 
   0  11   4      683.27      682.79     11.92 o 
   1  11   4      211.14      208.09      3.75 o 
   2  11   4        0.55        3.42      1.03 o 
   3  11   4       12.91       15.63      1.56 o 
   4  11   4      446.63      454.09      8.98 o 
   5  11   4       95.31       95.04      3.49 o 
   6  11   4        0.84        1.00      0.37 o 
  -6  12   4      144.48      138.19      3.09 o 
  -5  12   4      175.09      178.64      2.86 o 
  -4  12   4      129.52      121.89      3.14 o 
  -3  12   4       70.36       76.33      2.08 o 
  -2  12   4       60.02       68.16      1.76 o 
  -1  12   4       47.75       44.59      1.81 o 
   0  12   4      885.21      903.87     16.21 o 
   1  12   4       22.77       17.76      1.39 o 
   2  12   4      475.03      491.70      8.08 o 
   3  12   4      225.71      227.22      6.99 o 
   4  12   4        2.01        3.66      0.94 o 
   5  12   4      180.89      190.70      5.35 o 
  -5  13   4        3.80        3.94      0.43 o 
  -4  13   4      608.63      614.87      7.35 o 
  -3  13   4       28.62       26.23      1.47 o 
  -2  13   4      134.37      131.82      2.61 o 
  -1  13   4      796.93      841.69      8.64 o 
   0  13   4      108.89      106.17      2.72 o 
   1  13   4      126.35      128.86      3.33 o 
   2  13   4       31.60       35.48      2.96 o 
   3  13   4      391.41      411.43      8.51 o 
   4  13   4      172.08      163.24      4.12 o 
   5  13   4      547.71      555.71      7.21 o 
  -4  14   4       26.99       26.37      2.18 o 
  -3  14   4      355.18      332.97      9.00 o 
  -2  14   4        0.45        1.95      1.92 o 
  -1  14   4      656.38      685.56      7.77 o 
   0  14   4      945.74      938.89      9.06 o 
   1  14   4      364.83      362.85      7.15 o 
   2  14   4        3.91        4.53      0.83 o 
   3  14   4       70.05       76.79      3.19 o 
   4  14   4       30.68       32.73      1.94 o 
  -4  15   4       98.56       88.21      2.93 o 
  -3  15   4       65.47       65.91      3.52 o 
  -2  15   4       69.53       76.60      2.99 o 
  -1  15   4       92.50       94.06      4.22 o 
   0  15   4       10.15        8.45      0.98 o 
   1  15   4       18.58       20.33      1.24 o 
   2  15   4       88.50       88.28      2.67 o 
   3  15   4        0.77        0.89      0.71 o 
  -3  16   4        0.66        1.14      0.62 o 
  -2  16   4       11.34       11.91      1.55 o 
  -1  16   4       28.60       26.59      1.61 o 
   0  16   4       67.96       71.27      2.47 o 
   1  16   4      285.08      252.47     15.40 o 
   2  16   4      486.10      486.83      7.58 o 
  -1  17   4       60.10       56.30      2.22 o 
   0  17   4      162.66      164.11      4.06 o 
   1  17   4       39.67       36.64      1.77 o 
  -7   0   5       32.62       46.78      1.88 o 
  -5   0   5     2404.29     2381.64     10.82 o 
  -3   0   5        3.72        7.44      0.72 o 
  -1   0   5      187.18      175.63      2.96 o 
   1   0   5     1195.82     1120.81      8.15 o 
   3   0   5      121.99      140.28      5.40 o 
   5   0   5     2816.22     2727.75     25.75 o 
  -8   1   5      119.00      139.73      2.62 o 
  -7   1   5      330.93      340.87      3.92 o 
  -6   1   5      162.81      168.70      2.75 o 
  -5   1   5       96.94      110.47      1.59 o 
  -4   1   5       22.50       22.18      1.56 o 
  -3   1   5       33.32       16.02      1.07 o 
  -2   1   5      489.92      521.86      5.28 o 
  -1   1   5      149.97      123.99      1.55 o 
   0   1   5     1514.31     1620.42      6.94 o 
   1   1   5     1918.56     2077.29      5.81 o 
   2   1   5        9.47        8.49      0.65 o 
   3   1   5      541.12      557.22      7.14 o 
   4   1   5       35.88       28.99      1.56 o 
   5   1   5       93.36       87.25      4.83 o 
  -8   2   5      225.10      219.73      2.59 o 
  -7   2   5      104.06       92.90      1.88 o 
  -6   2   5       19.05       20.78      0.89 o 
  -5   2   5      198.19      198.94      2.66 o 
  -4   2   5      169.82      174.81      3.23 o 
  -3   2   5       45.43       38.46      1.44 o 
  -2   2   5      789.46      745.82      7.85 o 
  -1   2   5     1087.49     1119.47     11.41 o 
   0   2   5       10.62       12.91      0.56 o 
   1   2   5     1178.31     1276.12     13.63 o 
   2   2   5      101.87       72.73      2.94 o 
   3   2   5      247.45      247.73      3.59 o 
   4   2   5      587.31      567.86      7.09 o 
   5   2   5        1.91        2.33      1.17 o 
   6   2   5       21.53       25.76      1.67 o 
   7   2   5        0.20        1.29      0.79 o 
  -8   3   5       19.68       22.95      0.86 o 
  -7   3   5       81.51       78.89      1.73 o 
  -6   3   5       14.99       14.23      0.83 o 
  -5   3   5        0.28        1.94      0.48 o 
  -4   3   5        2.52        3.40      0.80 o 
  -3   3   5      361.29      396.86      3.93 o 
  -2   3   5        7.77       14.41      2.22 o 
  -1   3   5      858.20      904.97     13.04 o 
   0   3   5     1891.95     1885.22     22.08 o 
   1   3   5      174.49      175.97      2.27 o 
   2   3   5     2528.29     2487.39      9.80 o 
   3   3   5        8.99       13.43      1.58 o 
   4   3   5      822.09      807.83      8.62 o 
   5   3   5      770.40      763.82     11.58 o 
   6   3   5      358.69      361.41      8.73 o 
   7   3   5      115.14      117.75      4.22 o 
  -8   4   5      141.52      136.69      3.02 o 
  -7   4   5      152.68      149.75      2.15 o 
  -6   4   5        1.03        2.12      0.44 o 
  -5   4   5      518.06      524.99      3.95 o 
  -4   4   5     1249.70     1206.91     11.94 o 
  -3   4   5      863.82      916.82      5.50 o 
  -2   4   5      293.37      326.09      4.08 o 
  -1   4   5       15.46        8.41      0.88 o 
   0   4   5      498.08      528.79      3.79 o 
   1   4   5       54.39       49.73      1.23 o 
   2   4   5     1288.05     1354.09      7.50 o 
   3   4   5      523.71      569.88      7.84 o 
   4   4   5     1868.63     1885.24     14.43 o 
   5   4   5      304.21      314.95      6.70 o 
   6   4   5        8.10        7.14      1.08 o 
   7   4   5      482.99      475.96     34.50 o 
  -8   5   5       38.13       40.79      1.42 o 
  -7   5   5      165.25      165.12      2.21 o 
  -6   5   5        2.72        3.41      0.48 o 
  -5   5   5      617.44      638.23      5.75 o 
  -4   5   5      173.92      168.01      2.26 o 
  -3   5   5       99.67      104.75      2.13 o 
  -2   5   5      461.73      493.38      4.40 o 
  -1   5   5      145.53      158.52      2.57 o 
   0   5   5      200.70      242.72      2.56 o 
   1   5   5      157.40      190.50      2.51 o 
   2   5   5      906.19      902.49      5.76 o 
   3   5   5     2074.35     2053.20     18.86 o 
   4   5   5      866.90      901.80      8.71 o 
   5   5   5        4.58        4.14      1.07 o 
   6   5   5       97.70       99.61      3.27 o 
   7   5   5      179.61      171.40      3.91 o 
  -8   6   5       21.52       22.93      0.96 o 
  -7   6   5        4.00        5.25      0.51 o 
  -6   6   5       19.27       17.03      0.88 o 
  -5   6   5       82.50       94.49      2.27 o 
  -4   6   5       19.43       20.88      0.85 o 
  -3   6   5       22.00       24.02      1.02 o 
  -2   6   5      774.97      863.20      9.08 o 
  -1   6   5      200.17      207.63      3.09 o 
   0   6   5      169.79      171.52      2.50 o 
   1   6   5     2256.43     2257.41     12.83 o 
   2   6   5      572.91      598.26      4.53 o 
   3   6   5      601.71      639.90      6.16 o 
   4   6   5        0.98        2.37      0.62 o 
   5   6   5      302.15      306.05      5.24 o 
   6   6   5        3.87        4.51      0.85 o 
   7   6   5      163.98      137.63      3.26 o 
  -7   7   5        1.02        2.13      0.42 o 
  -6   7   5      569.53      563.60      4.78 o 
  -5   7   5      117.08      109.08      2.21 o 
  -4   7   5     1372.05     1370.31     12.16 o 
  -3   7   5      126.17      126.53      2.21 o 
  -2   7   5      172.66      157.38      2.89 o 
  -1   7   5      284.06      300.75      3.88 o 
   0   7   5      541.56      514.25      4.14 o 
   1   7   5       62.62       64.10      1.65 o 
   2   7   5        2.15        3.79      0.60 o 
   3   7   5      414.34      416.50      4.56 o 
   4   7   5        1.96        1.28      0.74 o 
   5   7   5      263.25      269.36      4.25 o 
   6   7   5      206.93      213.13      4.16 o 
  -7   8   5        0.09        1.23      0.36 o 
  -6   8   5      609.76      579.85      5.23 o 
  -5   8   5       28.49       31.28      1.44 o 
  -4   8   5       18.58       20.31      1.11 o 
  -3   8   5       17.28       19.86      1.08 o 
  -2   8   5      615.44      605.02      5.25 o 
  -1   8   5       14.49       12.32      1.05 o 
   0   8   5       17.27       21.14      0.93 o 
   1   8   5       62.48       77.63      1.49 o 
   2   8   5     1248.00     1241.82      6.51 o 
   3   8   5       14.03       12.77      1.04 o 
   4   8   5      246.58      245.59      5.74 o 
   5   8   5        8.89        7.01      0.70 o 
   6   8   5       46.97       52.21      2.94 o 
  -7   9   5      246.28      246.15      2.54 o 
  -6   9   5      610.06      612.45      4.96 o 
  -5   9   5       15.50       16.25      1.09 o 
  -4   9   5       16.39       14.98      1.23 o 
  -3   9   5      904.74      910.58      7.98 o 
  -2   9   5      253.78      258.44      5.77 o 
  -1   9   5        7.97        5.71      0.63 o 
   0   9   5      126.31      130.48      1.96 o 
   1   9   5       41.13       48.80      1.25 o 
   2   9   5      335.42      340.54      3.75 o 
   3   9   5       14.76       14.40      1.56 o 
   4   9   5       18.90       14.31      0.99 o 
   5   9   5       19.02       25.58      1.67 o 
   6   9   5      993.02     1020.85     22.42 o 
  -6  10   5        8.39        8.10      0.60 o 
  -5  10   5      485.77      504.84      7.09 o 
  -4  10   5      193.09      189.14      3.95 o 
  -3  10   5      171.11      156.64      3.41 o 
  -2  10   5       98.00      102.90      2.61 o 
  -1  10   5      596.06      565.13      5.82 o 
   0  10   5        0.36        1.13      0.36 o 
   1  10   5       36.40       39.73      1.72 o 
   2  10   5      457.37      458.17      8.12 o 
   3  10   5      224.34      212.67      7.92 o 
   4  10   5       24.03       25.16      2.44 o 
   5  10   5        9.68       10.67      1.72 o 
   6  10   5       26.44       22.67      0.89 o 
  -6  11   5       47.67       49.41      1.30 o 
  -5  11   5       63.53       63.04      2.66 o 
  -4  11   5       34.54       33.77      2.99 o 
  -3  11   5     1242.38     1270.55     13.51 o 
  -2  11   5       22.87       28.24      1.44 o 
  -1  11   5      555.15      575.24      5.56 o 
   0  11   5      420.01      396.70      7.43 o 
   1  11   5      350.42      331.19      5.63 o 
   2  11   5       88.61       92.23      3.65 o 
   3  11   5      312.38      304.57      8.62 o 
   4  11   5       92.97       88.51      3.97 o 
   5  11   5      394.67      403.57      5.32 o 
  -6  12   5      150.19      154.49      2.03 o 
  -5  12   5       41.26       38.87      1.45 o 
  -4  12   5       22.02       23.56      1.35 o 
  -3  12   5      112.38      106.13      3.51 o 
  -2  12   5       76.23       74.92      2.27 o 
  -1  12   5      404.32      425.76      7.02 o 
   0  12   5        0.12        0.44      0.83 o 
   1  12   5      716.71      746.71      8.25 o 
   2  12   5       99.30      100.98      5.13 o 
   3  12   5        0.11        1.13      0.60 o 
   4  12   5        0.79        2.37      0.79 o 
   5  12   5      254.22      248.18     11.06 o 
  -5  13   5        9.46        9.29      0.54 o 
  -4  13   5      855.83      817.12      6.51 o 
  -3  13   5      234.19      229.93      3.86 o 
  -2  13   5      122.45      123.45      3.27 o 
  -1  13   5        6.59        9.57      2.35 o 
   0  13   5       58.67       62.04      2.92 o 
   1  13   5        0.05        0.92      0.84 o 
   2  13   5        2.46        2.71      1.20 o 
   3  13   5       37.52       36.93      2.56 o 
   4  13   5      249.36      250.17      5.63 o 
  -4  14   5        2.07        3.07      0.52 o 
  -3  14   5        1.82        1.85      1.11 o 
  -2  14   5       68.79       74.92      3.10 o 
  -1  14   5        0.16        0.97      0.70 o 
   0  14   5       16.44       20.79      1.68 o 
   1  14   5      507.35      535.98      7.52 o 
   2  14   5      117.51      134.02      3.50 o 
   3  14   5      469.59      442.19      4.10 o 
  -3  15   5      104.65      100.52      3.78 o 
  -2  15   5       50.27       50.90      3.22 o 
  -1  15   5      428.75      417.69     10.37 o 
   0  15   5      223.73      225.24      3.76 o 
   1  15   5        7.16        7.23      0.76 o 
   2  15   5      174.96      177.34      3.35 o 
   3  15   5       55.27       52.17      2.07 o 
  -2  16   5        4.46        6.91      1.06 o 
  -1  16   5      159.43      158.30      4.73 o 
   0  16   5       47.21       43.31      1.71 o 
   1  16   5      174.79      141.59     20.15 o 
  -8   0   6      148.01      155.07      4.39 o 
  -6   0   6     2012.50     1981.68     15.99 o 
  -4   0   6      945.54      974.89     14.73 o 
  -2   0   6       41.37       26.99      1.36 o 
   0   0   6       98.01      128.83      4.10 o 
   2   0   6        0.49        3.32      0.84 o 
   4   0   6      551.77      523.44      6.64 o 
  -8   1   6      105.15      103.17      1.96 o 
  -7   1   6        2.35        1.93      0.50 o 
  -6   1   6       44.85       48.83      1.28 o 
  -5   1   6       53.68       55.86      1.31 o 
  -4   1   6      731.18      714.57      8.91 o 
  -3   1   6      301.80      330.40      4.25 o 
  -2   1   6      821.92      860.03     14.61 o 
  -1   1   6     4067.27     4275.61     19.76 o 
   0   1   6        4.69        8.73      1.92 o 
   1   1   6       39.12       26.64      0.95 o 
   2   1   6      108.12      104.81      4.94 o 
   3   1   6      261.50      250.21      4.30 o 
   4   1   6     1248.73     1188.45     14.29 o 
   5   1   6      125.67      137.01      4.14 o 
   6   1   6       31.28       35.48      2.61 o 
   7   1   6        4.62        5.40      0.68 o 
  -8   2   6      103.40      108.49      1.98 o 
  -7   2   6       57.88       60.48      1.42 o 
  -6   2   6      104.62       98.77      1.94 o 
  -5   2   6      648.21      632.97      5.91 o 
  -4   2   6       52.21       48.87      1.42 o 
  -3   2   6     1076.70     1084.15      6.89 o 
  -2   2   6      267.39      319.64      4.05 o 
  -1   2   6        1.00        2.93      0.97 o 
   0   2   6     1785.12     1885.31     12.37 o 
   1   2   6        1.81        4.00      0.36 o 
   2   2   6        1.20        3.98      0.72 o 
   3   2   6      523.54      491.42      5.34 o 
   4   2   6      177.41      190.52      5.52 o 
   5   2   6       78.34       78.90      3.23 o 
   6   2   6        0.59        0.96      0.76 o 
   7   2   6      163.49      163.02      3.10 o 
  -8   3   6      375.17      385.96      6.33 o 
  -7   3   6      657.80      640.86      5.06 o 
  -6   3   6        2.17        3.83      0.73 o 
  -5   3   6     1705.12     1686.15     11.00 o 
  -4   3   6       57.12       65.45      1.23 o 
  -3   3   6      177.69      172.91      2.82 o 
  -2   3   6      132.48      172.37      2.36 o 
  -1   3   6     1106.15     1011.45      9.05 o 
   0   3   6      396.92      458.02      6.76 o 
   1   3   6      549.02      516.85      5.25 o 
   2   3   6      482.01      557.20      6.02 o 
   3   3   6        0.90        0.84      0.62 o 
   4   3   6       14.77       16.28      2.39 o 
   5   3   6       41.83       33.91      1.74 o 
   6   3   6      102.75      107.92      3.25 o 
   7   3   6       39.12       38.08      1.12 o 
  -8   4   6       43.94       43.04      1.07 o 
  -7   4   6        2.60        2.99      0.50 o 
  -6   4   6       84.33       97.79      1.96 o 
  -5   4   6       49.72       47.38      1.91 o 
  -4   4   6      471.52      456.40      5.64 o 
  -3   4   6      264.37      258.47      3.55 o 
  -2   4   6      171.47      171.41      2.79 o 
  -1   4   6      214.04      213.55      3.55 o 
   0   4   6     1068.07     1094.52      9.37 o 
   1   4   6     1266.74     1261.18     16.70 o 
   2   4   6       11.54       12.01      0.85 o 
   3   4   6      361.27      350.06      5.15 o 
   4   4   6      222.20      226.45      4.59 o 
   5   4   6       46.34       42.59      2.52 o 
   6   4   6      230.34      240.56      3.85 o 
   7   4   6      269.01      263.95      5.52 o 
  -7   5   6        3.35        3.20      0.40 o 
  -6   5   6       21.31       22.29      0.92 o 
  -5   5   6     1097.25     1071.94      7.63 o 
  -4   5   6      675.36      699.58      5.04 o 
  -3   5   6        6.36        6.85      0.66 o 
  -2   5   6      664.54      627.03      6.47 o 
  -1   5   6      472.30      504.95      5.00 o 
   0   5   6      169.91      182.53      3.02 o 
   1   5   6       10.06       11.05      0.94 o 
   2   5   6      981.79      977.64     10.71 o 
   3   5   6       52.82       55.97      1.56 o 
   4   5   6      225.12      205.06      4.38 o 
   5   5   6        3.02        1.48      0.81 o 
   6   5   6       37.41       33.49      1.45 o 
  -7   6   6       13.24       14.69      0.67 o 
  -6   6   6      852.13      794.13      6.62 o 
  -5   6   6       31.48       34.94      1.44 o 
  -4   6   6      101.74       98.81      1.86 o 
  -3   6   6      527.59      572.08      5.17 o 
  -2   6   6      867.98      879.11      7.98 o 
  -1   6   6      214.16      211.19      3.39 o 
   0   6   6      120.50      103.97      3.10 o 
   1   6   6      651.97      638.53      7.87 o 
   2   6   6        0.51        1.12      0.35 o 
   3   6   6       35.97       31.21      1.30 o 
   4   6   6      341.29      328.48      5.46 o 
   5   6   6       13.04       10.54      1.07 o 
   6   6   6       37.93       34.16      1.13 o 
  -7   7   6       11.26       18.20      0.75 o 
  -6   7   6      170.49      179.54      2.65 o 
  -5   7   6      102.70      114.02      2.47 o 
  -4   7   6     1176.91     1169.21     11.71 o 
  -3   7   6       23.49       24.65      1.15 o 
  -2   7   6      386.47      382.31      4.78 o 
  -1   7   6      109.15      104.68      2.52 o 
   0   7   6      332.89      338.29      4.43 o 
   1   7   6     2108.66     2139.70     12.40 o 
   2   7   6        0.85        1.76      0.40 o 
   3   7   6      274.08      287.21      9.08 o 
   4   7   6      107.18       99.31      2.58 o 
   5   7   6      274.11      286.52      4.60 o 
   6   7   6       17.30       16.73      0.88 o 
  -7   8   6      402.66      379.09      7.26 o 
  -6   8   6        0.62        1.48      0.42 o 
  -5   8   6       24.34       25.55      1.56 o 
  -4   8   6       62.25       59.60      3.93 o 
  -3   8   6     1457.26     1419.41     16.19 o 
  -2   8   6      377.66      351.93      4.54 o 
  -1   8   6       45.16       53.33      1.39 o 
   0   8   6      158.70      179.93      2.71 o 
   1   8   6      183.49      171.52      2.26 o 
   2   8   6       63.93       64.86      1.88 o 
   3   8   6      204.50      215.43      4.41 o 
   4   8   6      319.13      311.87      5.29 o 
   5   8   6      100.06      103.06      2.25 o 
   6   8   6       43.56       36.04      1.12 o 
  -7   9   6      570.76      545.57      3.68 o 
  -6   9   6       62.60       66.44      1.57 o 
  -5   9   6        1.47        2.29      0.61 o 
  -4   9   6       75.28       81.54      2.63 o 
  -3   9   6        1.02        1.67      0.88 o 
  -2   9   6        1.16        1.51      0.49 o 
  -1   9   6       19.35       17.37      0.85 o 
   0   9   6       75.24       79.87      1.86 o 
   1   9   6        2.01        2.01      0.67 o 
   2   9   6      210.56      212.06      5.59 o 
   3   9   6      128.59      127.18      4.08 o 
   4   9   6       16.94       16.48      1.55 o 
   5   9   6     1073.96     1053.12     13.67 o 
   6   9   6      208.51      201.25      8.56 o 
  -6  10   6       67.18       72.65      1.41 o 
  -5  10   6       47.82       48.32      2.13 o 
  -4  10   6      264.52      256.96      5.71 o 
  -3  10   6      319.45      334.56      7.57 o 
  -2  10   6      154.90      139.06      2.73 o 
  -1  10   6       29.66       28.96      1.31 o 
   0  10   6      661.86      677.09      7.75 o 
   1  10   6        5.74        7.49      1.21 o 
   2  10   6      516.32      539.28      6.76 o 
   3  10   6        2.28        2.34      0.84 o 
   4  10   6       27.38       30.59      1.51 o 
   5  10   6       61.35       65.18      2.19 o 
  -6  11   6       18.18       18.12      0.70 o 
  -5  11   6       45.14       43.95      2.15 o 
  -4  11   6       49.38       52.51      2.35 o 
  -3  11   6       89.43       86.24      2.88 o 
  -2  11   6      121.53      134.71      2.66 o 
  -1  11   6       10.79       11.30      0.97 o 
   0  11   6        0.21        1.47      0.60 o 
   1  11   6      107.43      104.58      7.55 o 
   2  11   6     1114.53     1194.81     12.04 o 
   3  11   6       16.42       18.08      1.22 o 
   4  11   6      170.62      173.69      3.06 o 
   5  11   6      227.73      221.46      2.69 o 
  -5  12   6       15.63       18.66      0.91 o 
  -4  12   6       56.22       54.17      2.00 o 
  -3  12   6       22.35       22.92      1.23 o 
  -2  12   6       23.65       31.87      6.76 o 
  -1  12   6      100.55      105.72      3.02 o 
   0  12   6      693.83      702.81      6.69 o 
   1  12   6        1.48        3.15      0.71 o 
   2  12   6      112.96      108.25      3.36 o 
   3  12   6      259.88      261.40      4.89 o 
   4  12   6       12.53       14.66      0.78 o 
  -5  13   6       82.75       77.44      2.68 o 
  -4  13   6       13.49       12.23      0.73 o 
  -3  13   6      100.99       97.94      4.60 o 
  -2  13   6       64.51       60.56      2.78 o 
  -1  13   6      394.26      410.11      6.65 o 
   0  13   6      217.47      218.03      4.94 o 
   1  13   6       15.32       11.61      1.30 o 
   2  13   6       81.63       75.60      2.11 o 
   3  13   6      695.82      690.77      6.40 o 
   4  13   6       84.33       86.25      2.71 o 
  -4  14   6       18.72       16.06      1.22 o 
  -3  14   6        2.66        0.91      0.81 o 
  -2  14   6       42.00       41.64      3.11 o 
  -1  14   6       19.11       17.51      1.18 o 
   0  14   6      167.46      184.70      4.13 o 
   1  14   6      450.96      466.34     11.80 o 
   2  14   6       47.17       42.79      1.75 o 
   3  14   6      378.33      313.74     15.19 o 
  -3  15   6      116.79      110.05      3.11 o 
  -2  15   6      248.12      227.61      5.78 o 
  -1  15   6       31.19       33.00      1.64 o 
   0  15   6       73.06       75.35      1.94 o 
   1  15   6       35.30       37.58      1.26 o 
   2  15   6      106.72      105.95      8.10 o 
  -1  16   6      209.57      182.00      4.12 o 
   0  16   6      323.94      269.81      4.73 o 
  -7   0   7      775.25      833.58      6.49 o 
  -5   0   7     1506.99     1439.31     16.95 o 
  -3   0   7       48.01       51.80      3.27 o 
  -1   0   7      663.27      649.82     10.20 o 
   1   0   7        7.68        7.31      1.95 o 
   3   0   7     1261.92     1227.32     10.61 o 
   7   0   7       12.05       15.71      1.09 o 
  -8   1   7       67.22       64.54      1.68 o 
  -7   1   7       49.91       55.28      1.58 o 
  -6   1   7      125.80      118.70      2.25 o 
  -5   1   7       31.89       34.36      1.23 o 
  -4   1   7     1600.59     1628.71      9.13 o 
  -3   1   7       43.71       41.95      2.15 o 
  -2   1   7      123.83      132.94      2.72 o 
  -1   1   7      115.87      133.23      2.68 o 
   0   1   7      132.81      156.27      2.88 o 
   1   1   7     1164.76     1230.18     10.02 o 
   2   1   7      157.91      134.85      3.86 o 
   3   1   7      119.60      113.38      2.39 o 
   4   1   7      909.04      804.93      8.32 o 
   5   1   7      811.89      831.67     13.12 o 
   6   1   7        0.08        0.53      0.43 o 
   7   1   7      201.63      185.04      3.59 o 
  -8   2   7        5.14        5.19      0.51 o 
  -7   2   7      282.12      287.12      3.54 o 
  -6   2   7      295.90      320.17      3.64 o 
  -5   2   7       10.91       18.27      1.00 o 
  -4   2   7     1334.44     1356.23      9.93 o 
  -3   2   7      231.51      237.24      5.04 o 
  -2   2   7      726.69      771.75      6.68 o 
  -1   2   7      130.15      126.03      2.63 o 
   0   2   7      175.69      190.49      7.89 o 
   1   2   7      796.45      881.25      7.38 o 
   2   2   7      295.72      259.43      4.47 o 
   3   2   7        7.42       13.63      0.76 o 
   4   2   7       60.04       69.75      2.19 o 
   5   2   7        8.77        4.61      0.80 o 
   6   2   7      300.90      290.82      4.53 o 
  -7   3   7       10.36       11.02      0.79 o 
  -6   3   7      128.37      138.12      2.20 o 
  -5   3   7      287.54      292.67      4.10 o 
  -4   3   7      156.51      167.59      2.22 o 
  -3   3   7        7.41       11.88      0.87 o 
  -2   3   7      848.24      813.93     10.43 o 
  -1   3   7      133.12      131.97      2.36 o 
   0   3   7     1737.19     1756.59     17.45 o 
   1   3   7      122.32      141.49      3.07 o 
   2   3   7     1072.76     1096.57      8.15 o 
   3   3   7      102.65      102.18      1.88 o 
   4   3   7      225.91      237.87      3.64 o 
   5   3   7      194.12      200.52      3.45 o 
   6   3   7       30.96       26.20      1.65 o 
  -7   4   7      218.56      221.03      2.58 o 
  -6   4   7      111.38      104.92      1.92 o 
  -5   4   7       21.36       27.36      1.15 o 
  -4   4   7        3.39        7.38      2.44 o 
  -3   4   7      101.56      101.57      1.88 o 
  -2   4   7      625.59      605.94     19.83 o 
  -1   4   7      134.89      132.75      3.59 o 
   0   4   7      401.41      390.20      6.44 o 
   1   4   7       27.93       30.55      2.07 o 
   2   4   7      219.78      227.95      2.81 o 
   3   4   7      295.57      283.63      4.47 o 
   4   4   7      173.44      178.22      3.15 o 
   5   4   7     1030.34      991.43      8.36 o 
   6   4   7       72.27       70.40      1.70 o 
  -7   5   7        0.20        0.59      0.33 o 
  -6   5   7       53.27       50.22      1.25 o 
  -5   5   7      579.88      598.65      5.67 o 
  -4   5   7      119.20      119.89      2.97 o 
  -3   5   7      537.96      559.12      6.22 o 
  -2   5   7      429.82      453.60      4.17 o 
  -1   5   7       68.65       86.79      2.55 o 
   0   5   7      639.71      678.69      6.03 o 
   1   5   7      767.04      767.39      5.36 o 
   2   5   7        6.27        6.90      0.53 o 
   3   5   7        1.16        3.87      1.04 o 
   4   5   7      178.38      179.91      3.52 o 
   5   5   7       82.90       85.05      2.18 o 
   6   5   7      109.19       95.49      1.63 o 
  -7   6   7        6.17        8.43      0.57 o 
  -6   6   7       92.58       82.87      1.74 o 
  -5   6   7       65.49       76.21      2.02 o 
  -4   6   7        8.35       13.46      1.11 o 
  -3   6   7       78.46       81.01      2.65 o 
  -2   6   7      240.74      262.96      3.25 o 
  -1   6   7     2176.05     2231.64     12.69 o 
   0   6   7      425.13      422.92      3.55 o 
   1   6   7       49.30       58.40      1.55 o 
   2   6   7       94.95      102.28      1.73 o 
   3   6   7      784.94      781.56      7.40 o 
   4   6   7       45.28       42.80      2.07 o 
   5   6   7      117.71      122.01      2.24 o 
   6   6   7       77.49       76.10      2.88 o 
  -7   7   7       19.17       19.63      0.73 o 
  -6   7   7      390.24      390.81      4.34 o 
  -5   7   7       10.69        8.26      1.11 o 
  -4   7   7       10.94       13.97      1.07 o 
  -3   7   7        7.75        8.02      0.86 o 
  -2   7   7      478.51      472.74      5.45 o 
  -1   7   7       68.58       69.04      1.71 o 
   0   7   7      359.31      347.82      3.10 o 
   1   7   7       73.32       70.66      1.60 o 
   2   7   7       82.84       88.33      2.03 o 
   3   7   7      104.34       94.56      2.32 o 
   4   7   7        2.78        3.19      0.80 o 
   5   7   7      231.48      235.83      2.92 o 
   6   7   7      168.48      156.95      3.66 o 
  -7   8   7       44.14       49.12      1.94 o 
  -6   8   7      214.99      204.58      2.42 o 
  -5   8   7        1.53        0.97      0.51 o 
  -4   8   7      838.81      855.29      7.55 o 
  -3   8   7        9.67        7.33      0.86 o 
  -2   8   7       83.93       85.58      3.49 o 
  -1   8   7      312.78      317.71      4.06 o 
   0   8   7        3.40        5.96      1.49 o 
   1   8   7      987.74      959.96      6.89 o 
   2   8   7      263.92      280.18      3.85 o 
   3   8   7      258.25      249.45      4.77 o 
   4   8   7        0.08        1.42      0.68 o 
   5   8   7       27.18       29.85      1.11 o 
  -6   9   7       43.97       43.30      1.13 o 
  -5   9   7      424.21      423.18      6.86 o 
  -4   9   7      578.58      602.55      7.04 o 
  -3   9   7        3.44        4.96      0.75 o 
  -2   9   7      148.98      165.57      4.85 o 
  -1   9   7      353.32      355.73      5.63 o 
   0   9   7       25.31       29.57      1.18 o 
   1   9   7      265.65      247.72      6.71 o 
   2   9   7      925.71      957.14      8.21 o 
   3   9   7      158.64      162.38      3.69 o 
   4   9   7      704.31      725.93      9.96 o 
   5   9   7        9.82       12.49      0.66 o 
  -6  10   7        7.64        8.12      0.46 o 
  -5  10   7        0.64        1.30      0.40 o 
  -4  10   7        0.23        1.62      0.61 o 
  -3  10   7     2189.17     2177.73     13.66 o 
  -2  10   7      173.77      167.56      3.79 o 
  -1  10   7       43.78       44.18      2.01 o 
   0  10   7      354.20      382.91      7.03 o 
   1  10   7      225.72      246.12      4.60 o 
   2  10   7        8.78       12.37      1.09 o 
   3  10   7       11.77       16.27      1.19 o 
   4  10   7       13.40       16.46      0.91 o 
   5  10   7      319.37      298.84      3.33 o 
  -5  11   7      352.86      311.55      5.85 o 
  -4  11   7       16.52       16.65      1.18 o 
  -3  11   7     1072.33     1107.29     11.24 o 
  -2  11   7       23.62       24.91      1.39 o 
  -1  11   7       14.22       16.49      0.94 o 
   0  11   7       13.76       12.95      0.98 o 
   1  11   7       30.65       39.46      1.74 o 
   2  11   7       21.65       19.12      1.26 o 
   3  11   7       23.27       21.16      1.03 o 
   4  11   7       39.81       42.08      1.15 o 
  -5  12   7       75.91       78.50      1.63 o 
  -4  12   7       57.56       53.86      2.04 o 
  -3  12   7        4.37        6.82      0.94 o 
  -2  12   7        3.31        3.43      1.03 o 
  -1  12   7      295.78      310.65      5.55 o 
   0  12   7      332.89      330.87      5.81 o 
   1  12   7       37.28       38.62      1.82 o 
   2  12   7      444.63      460.69      5.01 o 
   3  12   7      483.37      503.32      6.67 o 
   4  12   7       60.71       63.09      6.49 o 
  -4  13   7      335.58      301.26      8.35 o 
  -3  13   7       35.27       35.55      1.64 o 
  -2  13   7      133.14      146.49      5.63 o 
  -1  13   7        7.76        6.80      0.92 o 
   0  13   7        0.47        1.56      0.54 o 
   1  13   7       18.22       18.97      1.32 o 
   2  13   7        6.71        4.80      0.54 o 
   3  13   7      113.80       99.68      1.81 o 
  -3  14   7        8.26        6.69      0.88 o 
  -2  14   7        7.22        6.28      0.95 o 
  -1  14   7      407.95      414.16      6.34 o 
   0  14   7      580.31      564.05     23.17 o 
   1  14   7       76.36       64.18      2.70 o 
   2  14   7       29.46       34.56      1.82 o 
  -2  15   7       99.68       90.74      2.80 o 
  -1  15   7       32.26       31.98      1.27 o 
   0  15   7       30.29       34.52      2.01 o 
   1  15   7      239.91      241.33      4.44 o 
  -6   0   8       12.33        9.84      1.23 o 
  -4   0   8     1861.08     1755.80     15.04 o 
  -2   0   8        2.73        3.09      0.78 o 
   0   0   8       69.56       76.18      3.39 o 
   2   0   8      107.30      117.51      2.72 o 
   4   0   8     1597.99     1642.60     13.97 o 
   6   0   8      447.45      421.48     10.32 o 
  -7   1   8       49.99       47.42      1.51 o 
  -6   1   8       37.18       37.65      1.52 o 
  -5   1   8       62.31       66.52      1.81 o 
  -4   1   8        9.95       12.56      0.92 o 
  -3   1   8        2.18        2.07      0.34 o 
  -2   1   8       45.05       49.31      1.33 o 
  -1   1   8      359.82      350.90      5.72 o 
   0   1   8      250.43      254.62      4.02 o 
   1   1   8      221.10      230.76      2.77 o 
   2   1   8      146.16      133.63      2.11 o 
   3   1   8      696.11      639.43      5.27 o 
   4   1   8      255.59      245.62      3.13 o 
   5   1   8        0.92        1.65      0.48 o 
   6   1   8      120.85      120.78      2.14 o 
  -7   2   8      175.19      166.55      3.54 o 
  -6   2   8        0.19        0.74      0.38 o 
  -5   2   8     1687.35     1683.75     14.32 o 
  -4   2   8       64.23       80.78      2.23 o 
  -3   2   8       16.10       14.74      0.69 o 
  -2   2   8       21.38       22.12      1.01 o 
  -1   2   8      361.55      355.88      6.02 o 
   0   2   8       86.18       78.65      1.66 o 
   1   2   8     1437.17     1394.27     10.85 o 
   2   2   8      460.09      435.70      3.54 o 
   3   2   8       47.32       40.75      1.19 o 
   4   2   8      595.23      593.29      5.35 o 
   5   2   8      371.42      386.24      4.27 o 
   6   2   8        0.78        0.85      0.35 o 
  -7   3   8      251.81      253.89      3.28 o 
  -6   3   8        0.59        2.07      0.41 o 
  -5   3   8      358.51      362.00      3.64 o 
  -4   3   8      101.36      108.76      2.57 o 
  -3   3   8     1503.38     1524.74     10.58 o 
  -2   3   8      195.40      218.04      2.82 o 
  -1   3   8      175.89      181.68      2.36 o 
   0   3   8       90.55       90.47      2.00 o 
   1   3   8       53.04       52.78      1.13 o 
   2   3   8       15.69       14.99      0.72 o 
   3   3   8       12.74       16.87      0.96 o 
   4   3   8      159.13      146.16      2.45 o 
   5   3   8      173.26      172.11      2.76 o 
   6   3   8       18.83       17.52      0.76 o 
  -7   4   8       29.42       36.42      1.02 o 
  -6   4   8      168.25      168.90      2.39 o 
  -5   4   8        7.71        8.04      1.17 o 
  -4   4   8      377.37      363.02      4.64 o 
  -3   4   8        4.39        3.99      0.92 o 
  -2   4   8      379.67      365.83      4.20 o 
  -1   4   8     1822.48     1836.23     13.56 o 
   0   4   8      101.12      103.38      1.98 o 
   1   4   8       15.04       11.09      0.62 o 
   2   4   8     2915.11     2832.51     11.53 o 
   3   4   8        3.61        2.31      0.51 o 
   4   4   8       35.53       33.86      1.37 o 
   5   4   8      354.81      360.01      3.29 o 
   6   4   8       58.35       52.39      1.63 o 
  -7   5   8       28.48       28.77      1.04 o 
  -6   5   8      386.26      382.53      3.05 o 
  -5   5   8       50.76       57.51      1.73 o 
  -4   5   8      506.18      510.62      7.22 o 
  -3   5   8      632.62      637.48      8.03 o 
  -2   5   8      365.55      343.04      3.59 o 
  -1   5   8       60.91       68.51      1.73 o 
   0   5   8     2122.49     2111.14     21.63 o 
   1   5   8      215.09      215.07      2.83 o 
   2   5   8      141.74      150.40      2.95 o 
   3   5   8      464.85      464.85      4.70 o 
   4   5   8        0.78        0.54      0.39 o 
   5   5   8       38.60       37.20      1.28 o 
   6   5   8      274.46      259.05      4.59 o 
  -7   6   8       56.81       57.39      1.74 o 
  -6   6   8      106.05      100.92      1.72 o 
  -5   6   8       21.33       21.92      1.26 o 
  -4   6   8     1550.66     1555.71     10.54 o 
  -3   6   8      779.98      741.95      8.60 o 
  -2   6   8      939.38      935.08      8.65 o 
  -1   6   8       21.25       23.20      0.93 o 
   0   6   8        3.56        3.25      0.46 o 
   1   6   8       42.83       50.43      1.87 o 
   2   6   8      122.51      126.86      2.71 o 
   3   6   8      168.11      167.01      3.04 o 
   4   6   8      332.97      340.47      3.26 o 
   5   6   8       26.41       26.72      1.04 o 
  -6   7   8      226.89      210.29      2.30 o 
  -5   7   8       27.09       25.63      1.29 o 
  -4   7   8      109.23      115.23      2.84 o 
  -3   7   8      241.43      250.96      4.92 o 
  -2   7   8      118.83      122.66      3.27 o 
  -1   7   8      530.51      515.53      4.68 o 
   0   7   8        5.43        6.92      0.64 o 
   1   7   8      384.61      372.17      4.43 o 
   2   7   8       15.93       17.34      1.07 o 
   3   7   8      742.15      785.86      9.02 o 
   4   7   8      160.62      165.89      2.63 o 
   5   7   8       29.00       27.78      1.10 o 
  -6   8   8        7.95        7.86      0.46 o 
  -5   8   8        9.45        9.25      0.80 o 
  -4   8   8       54.44       49.37      1.82 o 
  -3   8   8        0.50        1.55      0.69 o 
  -2   8   8       49.53       50.20      2.69 o 
  -1   8   8       16.80       16.75      1.15 o 
   0   8   8        8.12        8.46      0.75 o 
   1   8   8      465.08      454.82      5.45 o 
   2   8   8      295.02      295.91      3.90 o 
   3   8   8        4.15        5.87      0.79 o 
   4   8   8        3.81        3.71      0.51 o 
   5   8   8       72.03       73.41      1.50 o 
  -6   9   8       26.62       25.98      0.88 o 
  -5   9   8        4.35        4.39      0.56 o 
  -4   9   8       95.75       98.62      3.02 o 
  -3   9   8      525.58      544.02      8.54 o 
  -2   9   8        1.12        2.61      0.88 o 
  -1   9   8      224.58      216.90      3.66 o 
   0   9   8      255.09      251.10      4.61 o 
   1   9   8      128.05      125.60      2.79 o 
   2   9   8       91.28       90.71      2.06 o 
   3   9   8      307.27      309.01      4.02 o 
   4   9   8       13.45       13.43      0.69 o 
  -5  10   8        5.56        5.49      0.48 o 
  -4  10   8        8.46        8.40      0.86 o 
  -3  10   8       93.43       93.53      2.68 o 
  -2  10   8      338.81      343.49      9.53 o 
  -1  10   8       19.86       23.03      1.37 o 
   0  10   8     1022.09     1030.58      8.70 o 
   1  10   8      315.96      319.64      6.11 o 
   2  10   8      564.75      606.39      5.40 o 
   3  10   8        1.22        1.53      0.41 o 
   4  10   8        9.29       10.21      0.57 o 
  -5  11   8       34.94       38.79      1.20 o 
  -4  11   8       44.37       43.78      1.94 o 
  -3  11   8       54.91       46.26      1.75 o 
  -2  11   8       17.78       25.62      2.53 o 
  -1  11   8      146.53      159.24      3.18 o 
   0  11   8       94.11      100.66      3.33 o 
   1  11   8      212.05      212.06      4.55 o 
   2  11   8      161.65      170.90      4.00 o 
   3  11   8        0.87        2.54      0.36 o 
   4  11   8       91.58       85.51      2.58 o 
  -4  12   8       30.53       24.40      0.99 o 
  -3  12   8       39.99       42.11      1.43 o 
  -2  12   8       92.95       97.94      3.10 o 
  -1  12   8       53.20       58.31      3.09 o 
   0  12   8       60.57       66.79      2.47 o 
   1  12   8      241.96      270.39      5.38 o 
   2  12   8       12.10       11.59      0.84 o 
   3  12   8       29.00       34.68      1.08 o 
  -3  13   8      115.50      103.54      4.45 o 
  -2  13   8       58.96       56.69      2.02 o 
  -1  13   8      704.17      725.65      9.22 o 
   0  13   8       37.00       33.83      2.60 o 
   1  13   8      467.62      505.33      7.38 o 
   2  13   8       14.35       12.20      0.87 o 
  -2  14   8       88.77       80.52      2.59 o 
  -1  14   8      238.86      245.42      3.69 o 
   0  14   8       43.85       37.87      2.67 o 
   1  14   8      112.05      109.34      7.37 o 
  -7   0   9      126.47      108.13      3.12 o 
  -5   0   9      449.75      465.27      6.22 o 
  -3   0   9        2.25        1.14      0.74 o 
  -1   0   9      179.42      161.85      3.15 o 
   1   0   9     2201.07     2153.74     12.49 o 
   3   0   9     1341.58     1301.99      9.03 o 
   5   0   9      361.94      377.28      6.66 o 
  -7   1   9      126.10      122.22      5.64 o 
  -6   1   9        8.89        9.76      0.74 o 
  -5   1   9      328.26      307.81      3.91 o 
  -4   1   9      201.10      207.14      3.34 o 
  -3   1   9      107.56      113.81      2.35 o 
  -2   1   9      303.74      296.46      3.11 o 
  -1   1   9     2075.37     2067.99      9.44 o 
   0   1   9      482.33      476.32      4.26 o 
   1   1   9        6.25        6.09      0.61 o 
   2   1   9        2.64        7.07      0.94 o 
   3   1   9      149.18      146.99      2.15 o 
   4   1   9        3.01        2.60      0.44 o 
   5   1   9       26.41       27.20      1.03 o 
  -7   2   9       13.84       17.15      1.99 o 
  -6   2   9      534.75      548.43      6.04 o 
  -5   2   9       73.47       74.07      1.92 o 
  -4   2   9      143.86      148.23      2.85 o 
  -3   2   9      419.63      410.61      4.43 o 
  -2   2   9       49.27       49.14      1.72 o 
  -1   2   9       66.47       86.93      2.09 o 
   0   2   9      792.63      762.30      5.86 o 
   1   2   9       28.42       22.94      1.08 o 
   2   2   9        0.02        3.73      1.16 o 
   3   2   9       24.59       25.56      1.10 o 
   4   2   9       74.07       77.85      1.65 o 
   5   2   9      166.52      151.88      2.11 o 
  -7   3   9        0.03        1.40      0.88 o 
  -6   3   9        5.70       12.08      0.77 o 
  -5   3   9      254.83      240.97      3.36 o 
  -4   3   9      689.39      684.17      6.27 o 
  -3   3   9       12.96       13.16      0.82 o 
  -2   3   9     1295.31     1303.37      8.69 o 
  -1   3   9      233.97      231.25      3.39 o 
   0   3   9      266.18      272.13      3.37 o 
   1   3   9       11.02       15.93      0.88 o 
   2   3   9      829.59      833.53      6.22 o 
   3   3   9        4.09        3.43      0.63 o 
   4   3   9       29.68       26.43      1.25 o 
   5   3   9      225.85      215.47      3.81 o 
  -7   4   9        1.86        2.27      0.49 o 
  -6   4   9      172.04      172.61      2.58 o 
  -5   4   9       78.59       84.69      1.78 o 
  -4   4   9       93.45       92.13      2.33 o 
  -3   4   9      186.12      197.57      3.80 o 
  -2   4   9       89.32       99.19      2.22 o 
  -1   4   9      206.17      195.33      3.13 o 
   0   4   9        3.42        3.18      0.55 o 
   1   4   9      109.40      107.86      2.10 o 
   2   4   9      137.83      149.73      2.96 o 
   3   4   9       20.71       21.18      1.35 o 
   4   4   9      354.42      337.12      4.12 o 
   5   4   9       84.20       88.61      1.72 o 
  -6   5   9       34.88       39.12      0.96 o 
  -5   5   9       66.75       72.12      1.60 o 
  -4   5   9        0.52        1.15      0.56 o 
  -3   5   9      115.33      115.62      3.70 o 
  -2   5   9      117.09      129.64      2.32 o 
  -1   5   9      741.62      714.01      6.53 o 
   0   5   9      202.22      192.78      2.79 o 
   1   5   9      790.78      797.92      6.09 o 
   2   5   9        0.10        0.94      0.59 o 
   3   5   9        3.36        7.49      0.72 o 
   4   5   9       38.30       39.88      1.28 o 
   5   5   9      157.99      151.07      2.77 o 
  -6   6   9       49.52       45.78      1.06 o 
  -5   6   9        2.37        1.62      0.43 o 
  -4   6   9      453.97      439.93      4.79 o 
  -3   6   9      847.51      833.56      8.97 o 
  -2   6   9       43.41       52.31      2.32 o 
  -1   6   9      108.97      106.20      2.51 o 
   0   6   9       49.36       47.37      1.41 o 
   1   6   9       98.73      104.98      2.47 o 
   2   6   9        3.22        2.67      0.55 o 
   3   6   9       76.17       82.88      2.01 o 
   4   6   9      106.09      106.49      1.81 o 
   5   6   9        2.46        4.31      0.43 o 
  -6   7   9       44.59       41.29      1.13 o 
  -5   7   9      123.86      110.68      2.60 o 
  -4   7   9      386.92      405.88      4.41 o 
  -3   7   9      189.91      178.33      5.43 o 
  -2   7   9        3.63        7.22      0.96 o 
  -1   7   9       28.28       26.66      1.41 o 
   0   7   9      210.93      219.31      3.09 o 
   1   7   9      116.21      105.72      2.42 o 
   2   7   9        3.27        5.64      0.63 o 
   3   7   9       29.42       27.85      1.15 o 
   4   7   9        7.59        7.26      0.52 o 
  -6   8   9       89.30       88.99      2.63 o 
  -5   8   9      160.60      159.93      3.80 o 
  -4   8   9       92.96       85.59      2.19 o 
  -3   8   9       51.26       46.58      1.98 o 
  -2   8   9      503.14      501.46      6.53 o 
  -1   8   9      141.03      160.48      8.22 o 
   0   8   9     1010.81     1014.93      7.10 o 
   1   8   9       56.56       57.78      1.74 o 
   2   8   9       35.21       37.75      1.38 o 
   3   8   9      157.15      156.32      2.10 o 
   4   8   9      240.11      253.08      2.68 o 
  -5   9   9      222.17      222.85      2.94 o 
  -4   9   9       95.60       97.05      2.14 o 
  -3   9   9        0.28       -0.02      0.71 o 
  -2   9   9        4.16        5.82      1.16 o 
  -1   9   9       46.70       49.04      1.88 o 
   0   9   9       12.47       17.88      1.24 o 
   1   9   9       52.83       65.79      1.71 o 
   2   9   9      553.77      582.67      6.48 o 
   3   9   9      132.75      139.70      2.35 o 
   4   9   9        0.05        0.85      0.29 o 
  -5  10   9      623.77      594.62      6.66 o 
  -4  10   9      249.63      241.66      3.36 o 
  -3  10   9      447.57      460.66      6.68 o 
  -2  10   9       29.54       33.77      2.04 o 
  -1  10   9       54.77       65.80      2.13 o 
   0  10   9      186.17      197.29      3.46 o 
   1  10   9      193.57      199.43      3.75 o 
   2  10   9        1.01        2.41      0.46 o 
   3  10   9      159.35      162.95      2.61 o 
  -4  11   9      158.10      144.30      2.33 o 
  -3  11   9       11.80       11.97      1.08 o 
  -2  11   9       34.99       40.75      1.97 o 
  -1  11   9      161.79      168.46      3.31 o 
   0  11   9        8.04        7.08      0.92 o 
   1  11   9        0.40        2.56      0.72 o 
   2  11   9       45.98       44.91      1.43 o 
   3  11   9      119.06      120.29      1.78 o 
  -3  12   9      402.07      376.46     10.24 o 
  -2  12   9       62.88       63.62      2.03 o 
  -1  12   9       48.41       48.79      1.70 o 
   0  12   9       71.66       85.23      2.57 o 
   1  12   9      156.93      160.06      3.09 o 
   2  12   9        2.18        3.34      0.52 o 
  -2  13   9       10.88        7.17      1.34 o 
  -1  13   9        0.49        2.14      1.13 o 
   0  13   9       26.90       26.05      2.59 o 
  -6   0  10      281.28      274.05      8.90 o 
  -4   0  10       84.55       79.61      2.59 o 
  -2   0  10       35.67       46.82      5.13 o 
   0   0  10     1631.37     1561.96     14.91 o 
   2   0  10     1306.38     1291.58     10.84 o 
   4   0  10       53.14       50.50      1.97 o 
  -6   1  10       68.29       78.34      2.54 o 
  -5   1  10      115.64      110.03      2.35 o 
  -4   1  10      429.50      417.27      4.39 o 
  -3   1  10      559.16      542.97      5.42 o 
  -2   1  10        1.76        2.58      0.53 o 
  -1   1  10       15.88       13.08      0.98 o 
   0   1  10       18.57       23.93      1.39 o 
   1   1  10      180.51      197.82      3.41 o 
   2   1  10        1.66        2.59      0.52 o 
   3   1  10       34.74       27.02      1.04 o 
   4   1  10      465.24      458.38      3.62 o 
   5   1  10      223.03      227.00      5.14 o 
  -6   2  10        0.86        0.40      0.47 o 
  -5   2  10        6.76        6.79      0.70 o 
  -4   2  10      597.19      609.28      8.90 o 
  -3   2  10        1.44        1.81      0.47 o 
  -2   2  10       40.71       38.50      1.39 o 
  -1   2  10       74.11       74.19      2.14 o 
   0   2  10       50.99       45.29      1.54 o 
   1   2  10        0.02        1.30      0.44 o 
   2   2  10       19.88       20.66      1.04 o 
   3   2  10      403.37      414.47      4.27 o 
   4   2  10       58.49       57.98      1.54 o 
   5   2  10      151.78      145.39      2.47 o 
  -6   3  10        5.61        3.67      0.38 o 
  -5   3  10      101.09      109.76      2.00 o 
  -4   3  10        0.25        1.65      0.57 o 
  -3   3  10        3.90        2.79      0.54 o 
  -2   3  10      381.26      379.46      3.89 o 
  -1   3  10       82.58       73.70      2.13 o 
   0   3  10      668.07      661.08      5.25 o 
   1   3  10      434.87      461.05      4.29 o 
   2   3  10      105.86       97.47      2.07 o 
   3   3  10       39.58       37.17      1.50 o 
   4   3  10       30.49       29.64      1.08 o 
   5   3  10      446.18      402.07      5.41 o 
  -6   4  10       14.64       12.80      0.94 o 
  -5   4  10      105.90      111.08      1.95 o 
  -4   4  10      831.81      824.99      6.85 o 
  -3   4  10      421.00      415.98      4.72 o 
  -2   4  10      148.76      157.20      2.73 o 
  -1   4  10      120.09      129.83      2.56 o 
   0   4  10      447.18      470.74      4.39 o 
   1   4  10        0.45        1.97      0.46 o 
   2   4  10       28.20       32.72      1.36 o 
   3   4  10       35.54       38.00      1.28 o 
   4   4  10        0.05        1.06      0.32 o 
  -6   5  10      147.28      125.88     12.63 o 
  -5   5  10      162.97      160.47      2.29 o 
  -4   5  10        0.31        1.12      0.49 o 
  -3   5  10       49.93       49.00      1.44 o 
  -2   5  10      908.90      952.33      7.80 o 
  -1   5  10      189.37      196.70      3.08 o 
   0   5  10       57.16       65.94      1.51 o 
   1   5  10       18.40       22.36      1.05 o 
   2   5  10      561.68      583.54      4.79 o 
   3   5  10        3.24        3.11      0.45 o 
   4   5  10      243.06      248.07      3.04 o 
  -5   6  10      407.55      387.49      4.23 o 
  -4   6  10       93.42       94.74      1.99 o 
  -3   6  10       86.61       85.10      2.04 o 
  -2   6  10       10.60       11.68      1.54 o 
  -1   6  10        0.78        1.28      0.53 o 
   0   6  10        6.70        7.03      0.56 o 
   1   6  10        5.34        6.61      0.64 o 
   2   6  10      294.56      313.95      3.33 o 
   3   6  10       13.98       13.23      0.67 o 
   4   6  10      131.38      130.49      1.82 o 
  -5   7  10      678.88      623.67      5.89 o 
  -4   7  10       98.75      100.96      1.92 o 
  -3   7  10      150.97      157.26      2.58 o 
  -2   7  10        0.51        1.61      0.85 o 
  -1   7  10      164.98      172.60      3.22 o 
   0   7  10        2.97        3.76      0.56 o 
   1   7  10      499.70      500.49      4.26 o 
   2   7  10       80.63       67.49      1.69 o 
   3   7  10        0.56        1.46      0.29 o 
   4   7  10       91.96       93.88      1.58 o 
  -5   8  10        0.66        2.56      0.37 o 
  -4   8  10       72.97       73.96      2.42 o 
  -3   8  10      170.08      161.23      2.83 o 
  -2   8  10        1.64        4.52      1.02 o 
  -1   8  10      318.05      326.15      4.96 o 
   0   8  10       80.19       84.36      2.04 o 
   1   8  10      121.22      118.23      2.16 o 
   2   8  10       71.11       70.85      1.58 o 
   3   8  10      620.52      640.72      5.59 o 
  -4   9  10        9.57        7.89      0.66 o 
  -3   9  10        4.81        5.84      0.75 o 
  -2   9  10      194.97      202.06      4.73 o 
  -1   9  10        1.75        1.38      0.52 o 
   0   9  10      231.54      227.56      3.51 o 
   1   9  10      267.86      262.81      3.57 o 
   2   9  10       77.59       68.77      1.53 o 
   3   9  10       26.82       34.47      1.80 o 
  -4  10  10       53.91       52.84      1.81 o 
  -3  10  10       30.33       29.07      1.01 o 
  -2  10  10        3.62        3.77      0.72 o 
  -1  10  10        0.95        0.67      0.49 o 
   0  10  10      187.45      191.21      3.01 o 
   1  10  10       15.87       19.54      0.96 o 
   2  10  10       10.64        9.03      0.63 o 
  -3  11  10       24.83       20.48      1.89 o 
  -2  11  10      111.38      114.01      2.67 o 
  -1  11  10       50.36       50.58      2.70 o 
   0  11  10       67.44       61.82      1.74 o 
   1  11  10      193.10      199.97      4.07 o 
  -2  12  10       26.07       28.73      1.49 o 
  -1  12  10      380.94      384.84      5.83 o 
   0  12  10        9.90       10.68      0.98 o 
  -5   0  11      503.79      477.05      8.79 o 
  -3   0  11       31.45       31.76      2.09 o 
  -1   0  11     3101.17     3135.50     16.35 o 
   1   0  11      349.42      342.72      5.37 o 
   3   0  11      225.65      229.64      4.09 o 
  -5   1  11       12.96       14.03      2.02 o 
  -4   1  11       36.31       38.86      1.23 o 
  -3   1  11      496.38      499.23      4.94 o 
  -2   1  11      107.47      101.00      2.73 o 
  -1   1  11      779.94      796.82      6.67 o 
   0   1  11       33.99       32.61      1.92 o 
   1   1  11       16.00       17.67      1.08 o 
   2   1  11      434.97      445.70      3.85 o 
   3   1  11      383.20      385.77      8.46 o 
   4   1  11      300.20      291.08      3.81 o 
  -5   2  11       53.74       42.26      1.84 o 
  -4   2  11        0.80        1.74      0.48 o 
  -3   2  11       37.08       34.12      1.28 o 
  -2   2  11      138.44      149.06      2.60 o 
  -1   2  11      263.83      287.02      3.92 o 
   0   2  11      451.10      461.91      4.83 o 
   1   2  11      102.77      110.68      2.32 o 
   2   2  11      385.33      379.33      4.39 o 
   3   2  11        0.11        0.99      0.54 o 
   4   2  11      216.50      207.76      2.49 o 
  -5   3  11        0.13        2.30      1.20 o 
  -4   3  11      687.11      681.11      5.65 o 
  -3   3  11      344.25      333.38      3.70 o 
  -2   3  11      267.01      270.12      3.40 o 
  -1   3  11       30.27       27.85      1.28 o 
   0   3  11      534.62      565.32      6.14 o 
   1   3  11       23.57       26.69      1.04 o 
   2   3  11      218.42      241.45      2.76 o 
   3   3  11        1.03        1.15      0.38 o 
   4   3  11       50.18       49.37      1.41 o 
  -5   4  11        2.74        3.59      0.38 o 
  -4   4  11      502.02      466.54      6.46 o 
  -3   4  11      149.78      157.48      2.57 o 
  -2   4  11      255.24      245.34      3.01 o 
  -1   4  11       10.87        9.29      0.81 o 
   0   4  11        7.63        7.82      0.74 o 
   1   4  11     1096.03     1104.14      5.96 o 
   2   4  11      212.71      209.54      2.78 o 
   3   4  11      257.69      247.41      2.89 o 
  -5   5  11      167.93      165.23      2.88 o 
  -4   5  11       38.84       38.79      1.47 o 
  -3   5  11      271.07      291.78      3.28 o 
  -2   5  11        2.22        2.41      0.48 o 
  -1   5  11       10.57        8.64      0.86 o 
   0   5  11      460.46      475.25      4.56 o 
   1   5  11      369.73      397.19      3.96 o 
   2   5  11      439.06      434.26      3.72 o 
   3   5  11       82.13       76.93      1.91 o 
  -5   6  11      225.38      208.88      4.06 o 
  -4   6  11       94.21      100.85      1.84 o 
  -3   6  11       14.57       14.83      0.88 o 
  -2   6  11       10.79        9.81      0.80 o 
  -1   6  11      345.79      346.95      4.87 o 
   0   6  11      164.71      163.39      2.85 o 
   1   6  11       58.07       65.66      1.79 o 
   2   6  11        2.82        5.39      0.67 o 
   3   6  11       92.31       92.55      2.15 o 
  -4   7  11       22.96       21.60      0.92 o 
  -3   7  11       46.78       44.14      1.62 o 
  -2   7  11       38.56       42.37      1.40 o 
  -1   7  11       20.43       18.71      1.12 o 
   0   7  11      267.98      269.43      3.77 o 
   1   7  11       19.59       20.64      0.97 o 
   2   7  11      299.45      295.95      4.27 o 
   3   7  11       27.19       29.01      1.51 o 
  -4   8  11      214.29      212.10      8.92 o 
  -3   8  11      118.29      110.42      2.26 o 
  -2   8  11      340.17      343.63      4.24 o 
  -1   8  11        2.99        2.58      0.67 o 
   0   8  11       55.83       57.98      2.00 o 
   1   8  11       91.40       83.31      1.87 o 
   2   8  11      548.11      574.51     20.38 o 
  -3   9  11        2.56        3.04      0.51 o 
  -2   9  11      191.74      187.81      2.78 o 
  -1   9  11       17.68       14.60      0.98 o 
   0   9  11      207.33      171.96     10.41 o 
   1   9  11        3.18        3.19      0.43 o 
  -2  10  11      128.34      128.76      4.43 o 
  -1  10  11        0.65        0.84      0.34 o 
   0  10  11       48.80       42.76      1.80 o 
  -4   0  12        3.56        4.68      0.62 o 
  -2   0  12        9.09       13.86      1.45 o 
   0   0  12       20.24       26.98      1.66 o 
   2   0  12      426.71      404.65     13.68 o 
  -5   1  12      168.59      161.75      2.49 o 
  -4   1  12      170.85      164.13      2.64 o 
  -3   1  12       19.96       17.19      0.96 o 
  -2   1  12      236.73      237.43      3.14 o 
  -1   1  12      378.36      366.07      3.48 o 
   0   1  12        0.52        1.03      0.38 o 
   1   1  12       26.32       21.40      0.83 o 
   2   1  12      318.04      301.93      5.67 o 
   3   1  12      219.17      209.35      2.93 o 
  -4   2  12       66.56       59.91      1.59 o 
  -3   2  12       15.62       20.78      1.31 o 
  -2   2  12       26.23       28.11      1.11 o 
  -1   2  12        1.82        2.81      0.67 o 
   0   2  12       20.36       21.66      1.01 o 
   1   2  12      244.24      246.25      2.57 o 
   2   2  12        7.20        8.40      0.49 o 
   3   2  12      124.87      122.04      3.13 o 
  -4   3  12      176.79      170.90      3.33 o 
  -3   3  12       66.50       68.15      2.55 o 
  -2   3  12       68.78       68.14      1.73 o 
  -1   3  12       52.63       65.22      1.65 o 
   0   3  12      206.53      214.19      2.89 o 
   1   3  12       54.05       50.88      1.28 o 
   2   3  12       84.54       85.27      1.92 o 
  -4   4  12      231.49      208.67      4.26 o 
  -3   4  12      260.16      246.29      4.59 o 
  -2   4  12      462.49      461.65      4.99 o 
  -1   4  12      173.66      183.68      3.40 o 
   0   4  12      514.25      493.37      5.97 o 
   1   4  12       26.12       20.83      1.39 o 
   2   4  12       58.22       47.82      1.35 o 
  -4   5  12      309.73      293.74      3.44 o 
  -3   5  12        8.15        6.80      0.68 o 
  -2   5  12       67.43       68.77      1.75 o 
  -1   5  12      188.96      177.84      2.90 o 
   0   5  12      185.97      195.78      4.97 o 
   1   5  12        3.10        2.73      0.65 o 
   2   5  12       10.13       10.29      0.61 o 
  -3   6  12       18.33       17.71      2.39 o 
  -2   6  12        3.10        2.95      0.57 o 
  -1   6  12      176.09      173.63      2.72 o 
   0   6  12      344.22      315.06     21.17 o 
   1   6  12      208.63      194.72      4.75 o 
   2   6  12        0.83        1.61      0.48 o 
  -3   7  12       15.17       13.57      1.16 o 
  -2   7  12        7.08        9.50      1.15 o 
  -1   7  12      132.60      120.52      4.44 o 
   0   7  12       42.56       32.09      1.73 o 
   1   7  12        0.18       -0.14      0.42 o 
   0   8  12        6.62        8.34      0.91 o 
  -3   0  13       28.98       27.39      1.32 o 
  -1   0  13      347.60      337.21      4.90 o 
   1   0  13        1.01        1.59      0.53 o 
  -3   1  13      290.32      283.96      3.52 o 
  -2   1  13       16.67       15.99      0.84 o 
  -1   1  13      114.51      107.68      1.95 o 
   0   1  13       48.15       52.25      1.30 o 
   1   1  13       31.63       32.35      1.88 o 
  -3   2  13       27.14       24.35      1.06 o 
  -2   2  13       44.99       39.76      1.25 o 
  -1   2  13       44.95       44.68      1.34 o 
   0   2  13      688.43      673.74      6.37 o 
   1   2  13        5.34        5.11      0.53 o 
  -3   3  13        0.22        0.40      0.37 o 
  -2   3  13       95.81      103.37      1.88 o 
  -1   3  13       43.11       41.96      1.29 o 
   0   3  13      108.34      111.57      2.49 o 
   1   3  13        6.47        7.91      0.86 o 
  -2   4  13        2.19        2.23      0.42 o 
  -1   4  13        8.05        7.61      0.92 o 
   0   4  13      162.63      159.05      2.70 o 
  -1   5  13       63.83       69.96      2.32 o 
                                                 
